# Supplementary material for: Apoptotic mesenchymal stromal cells support osteoclastogenesis while inhibiting multinucleated giant cells formation in vitro
Source: Sci Rep. 2021 Jun 9;11:12144. doi: 10.1038/s41598-021-91258-4 (PMC8190145; doi:10.1038/s41598-021-91258-4)
Supplement: Supplementary file 4 — Supplementary Information 1. [file 41598_2021_91258_MOESM4_ESM.xlsx]

## Sheet: Secretome
Data S1: MS-based quantitative proteomic analysis of secretomes from untreated or STS-treated MSCs.
Related to Figure 5,A. Proteins from secretomes of untreated (UNT) and STS-treated MSCs (three biological replicates for each condition) were digested by trypsin and the resulting peptides analyzed by nanoLC-MS/MS. Peptides and proteins were then identified and their abundances extracted using dedicated computational tools (Mascot and Proline), before statistical analysis using ProStaR. In red, p…
accession	protein name	gene name	molecular weight	specific peptides	log2(fold change STS/UNT)	p-value	abundance STS-R1	abundance STS-R2	abundance STS-R3	abundance UNT-R1	abundance UNT-R2	abundance UNT-R3
VPS29_HUMAN	Vacuolar protein sorting-associated protein 29	VPS29	20506	1	4.17601	2.98643e-05	21.2106	21.7274	20.255	16.7366	17.164	16.7644
TES_HUMAN	Testin	TES	47996	4	4.10318	0.00025461	22.2284	23.2583	20.9287	17.8978	18.3127	17.8953
SMOC1_HUMAN	SPARC-related modular calcium-binding protein 1	SMOC1	48163	8	3.95829	6.73412e-05	25.7909	26.4353	24.806	21.864	21.9088	21.3845
TSK_HUMAN	Tsukushin	TSKU	37807	1	3.85534	3.06099e-06	20.504	20.7253	21.0017	16.7366	17.164	16.7644
STX7_HUMAN	Syntaxin-7	STX7	29816	3	3.69979	9.2712e-06	20.4626	21.0473	20.2544	16.7366	17.164	16.7644
PAMR1_HUMAN	Inactive serine protease PAMR1	PAMR1	80199	4	3.63679	0.00102877	21.2343	22.2624	19.5976	17.2382	17.7017	17.244
ADA15_HUMAN	Disintegrin and metalloproteinase domain-containing protein 15	ADAM15	92959	3	3.17383	0.0118604	21.051	21.3532	17.7822	16.7366	17.164	16.7644
BOLA2_HUMAN	BolA-like protein 2	BOLA2	10117	1	3.13214	9.10594e-06	19.956	19.8688	20.2367	16.7366	17.164	16.7644
DDX1_HUMAN	ATP-dependent RNA helicase DDX1	DDX1	82432	3	3.09585	7.05735e-06	21.3312	21.1658	20.8483	17.9746	18.0572	18.0258
TBCB_HUMAN	Tubulin-folding cofactor B	TBCB	27326	2	3.06739	2.79846e-05	22.2817	22.5669	21.8292	18.8587	19.2121	19.4048
GELS_HUMAN	Gelsolin	GSN	85698	3	2.97563	0.000236082	24.0664	23.2452	24.0486	21.4971	20.2638	20.6724
DENR_HUMAN	Density-regulated protein	DENR	22092	4	2.88987	0.0141958	20.9399	20.8176	17.6981	17.374	16.8758	16.5362
PRKDC_HUMAN	DNA-dependent protein kinase catalytic subunit	PRKDC	469089	2	2.75501	0.000794075	23.5867	22.6494	21.765	19.7801	19.8106	20.1453
NECP2_HUMAN	Adaptin ear-binding coat-associated protein 2	NECAP2	28339	2	2.58258	0.000226335	18.441	18.1657	19.2659	15.8141	16.328	15.9826
HNRDL_HUMAN	Heterogeneous nuclear ribonucleoprotein D-like	HNRNPDL	46438	1	2.38844	3.76365e-05	19.3361	19.1706	19.3236	16.7366	17.164	16.7644
2AAA_HUMAN	Serine/threonine-protein phosphatase 2A 65 kDa regulatory subunit A alpha isoform	PPP2R1A	65309	5	2.30768	0.0110814	21.1326	21.7193	21.9363	18.1423	20.7385	18.9842
IBP6_HUMAN	Insulin-like growth factor-binding protein 6	IGFBP6	25322	7	2.24746	0.000788927	26.739	27.7076	27.3044	24.4245	25.4027	25.1814
MTAP_HUMAN	S-methyl-5'-thioadenosine phosphorylase	MTAP	31236	4	2.20652	0.00442407	20.7896	22.0731	20.699	18.6439	19.8098	18.4885
ADDA_HUMAN	Alpha-adducin	ADD1	80955	2	2.20361	0.00835328	20.3369	20.8659	19.9303	17.4678	19.4841	17.5704
IBP5_HUMAN	Insulin-like growth factor-binding protein 5	IGFBP5	30570	17	2.16924	0.00294137	28.9708	29.2785	28.2725	25.7728	27.182	27.0593
EFHD2_HUMAN	EF-hand domain-containing protein D2	EFHD2	26697	3	2.14962	0.0243153	17.6159	20.2942	20.3657	17.1423	17.2741	17.4106
HNRPL_HUMAN	Heterogeneous nuclear ribonucleoprotein L	HNRNPL	64133	6	2.08164	0.00182239	21.4433	21.4217	21.2089	20.1389	18.6361	19.054
KCC2D_HUMAN	Calcium/calmodulin-dependent protein kinase type II subunit delta	CAMK2D	56369	3	2.0706	0.0291652	21.597	19.9056	20.5364	17.0652	19.4458	19.3162
AL9A1_HUMAN	4-trimethylaminobutyraldehyde dehydrogenase	ALDH9A1	53802	4	2.0476	0.000163776	21.2397	20.9519	21.0542	18.8307	19.4	18.8723
PENK_HUMAN	Proenkephalin-A	PENK	30787	1	2.04624	0.0010224	18.4086	18.7869	19.6082	16.7366	17.164	16.7644
DHPR_HUMAN	Dihydropteridine reductase	QDPR	25790	1	2.01389	0.00012694	18.7676	19.0779	18.8611	16.7366	17.164	16.7644
PSMD5_HUMAN	26S proteasome non-ATPase regulatory subunit 5	PSMD5	56196	7	2.01149	0.0133124	20.5284	21.3896	22.0831	19.5613	18.2545	20.1508
SYQ_HUMAN	Glutamine--tRNA ligase	QARS	87799	3	1.93892	0.000727578	20.536	20.6024	21.1971	18.3713	19.0689	19.0785
GOPC_HUMAN	Golgi-associated PDZ and coiled-coil motif-containing protein	GOPC	50520	1	1.93799	0.000470388	19.2927	18.6308	18.5555	16.7366	17.164	16.7644
OSTF1_HUMAN	Osteoclast-stimulating factor 1	OSTF1	23787	1	1.83143	0.000200387	18.8514	18.6776	18.6303	16.7366	17.164	16.7644
TSG6_HUMAN	Tumor necrosis factor-inducible gene 6 protein	TNFAIP6	31203	2	1.77381	0.0262321	19.2933	17.1949	19.4982	16.7366	17.164	16.7644
FUBP2_HUMAN	Far upstream element-binding protein 2	KHSRP	73115	6	1.7403	0.0273399	22.146	21.3635	21.8919	20.2974	18.7381	21.145
SAP3_HUMAN	Ganglioside GM2 activator	GM2A	20838	3	1.73214	0.0124833	22.51	22.8636	22.5162	20.1491	22.0396	20.5048
SBDS_HUMAN	Ribosome maturation protein SBDS	SBDS	28764	3	1.6889	0.0177268	22.0677	22.2482	21.9599	19.7326	21.656	19.8204
GDS1_HUMAN	Rap1 GTPase-GDP dissociation stimulator 1	RAP1GDS1	66317	4	1.68142	0.00213101	20.0774	20.8054	21.2036	18.8149	19.1182	19.1091
IF4G1_HUMAN	Eukaryotic translation initiation factor 4 gamma 1	EIF4G1	175491	7	1.67068	0.0241065	22.4827	23.8672	23.4819	20.8445	21.3173	22.6579
UBP5_HUMAN	Ubiquitin carboxyl-terminal hydrolase 5	USP5	95786	7	1.64767	0.0188687	21.9326	21.683	21.6848	19.3345	19.6807	21.3422
UBFD1_HUMAN	Ubiquitin domain-containing protein UBFD1	UBFD1	33382	1	1.60812	0.00277594	18.2018	18.1537	19.1339	16.7366	17.164	16.7644
AP3B1_HUMAN	AP-3 complex subunit beta-1	AP3B1	121320	2	1.59866	0.00688449	20.9595	21.0853	21.0462	19.6395	18.569	20.0866
MINP1_HUMAN	Multiple inositol polyphosphate phosphatase 1	MINPP1	55051	5	1.58021	0.00628219	22.453	22.1645	22.1525	20.5207	21.472	20.0367
RS21_HUMAN	40S ribosomal protein S21	RPS21	9111	5	1.56406	0.000602013	21.7616	21.6998	21.2893	19.9288	20.1973	19.9325
YKT6_HUMAN	Synaptobrevin homolog YKT6	YKT6	22418	5	1.53691	0.00716587	21.562	22.2822	21.7086	19.8048	20.0974	21.0399
METRL_HUMAN	Meteorin-like protein	METRNL	34398	8	1.52316	0.00206576	24.6569	25.5616	24.9128	23.5351	23.349	23.6776
PP1A_HUMAN	Serine/threonine-protein phosphatase PP1-alpha catalytic subunit	PPP1CA	37512	4	1.51469	0.00115728	21.0119	20.8892	20.4342	18.9914	19.3804	19.4194
PA2G4_HUMAN	Proliferation-associated protein 2G4	PA2G4	43787	6	1.48475	0.0176149	22.3142	22.539	22.1499	19.8875	20.9575	21.7039
ARHL2_HUMAN	ADP-ribose glycohydrolase ARH3	ADPRHL2	38947	7	1.4829	0.00519983	22.0141	22.4257	22.6068	21.1228	20.2147	21.2605
UGDH_HUMAN	UDP-glucose 6-dehydrogenase	UGDH	55024	8	1.47767	0.00795731	22.3785	22.3632	22.5495	20.3724	21.7637	20.7221
TIMP3_HUMAN	Metalloproteinase inhibitor 3	TIMP3	24145	5	1.46536	0.00257734	22.9013	22.2687	22.5375	21.1084	20.7185	21.4846
GRP75_HUMAN	Stress-70 protein, mitochondrial	HSPA9	73680	9	1.4546	0.00457244	22.7045	22.954	22.3798	21.7791	20.7334	21.1619
SORCN_HUMAN	Sorcin	SRI	21676	3	1.43462	0.0103627	21.1616	20.8499	20.5833	19.4016	20.1469	18.7424
ENPP1_HUMAN	Ectonucleotide pyrophosphatase/phosphodiesterase family member 1	ENPP1	104924	4	1.42554	0.0160131	21.8236	20.5978	20.3182	19.669	19.6709	19.1231
ARK72_HUMAN	Aflatoxin B1 aldehyde reductase member 2	AKR7A2	39589	3	1.37818	0.0201848	18.4895	17.2575	18.1716	16.087	17.2731	16.4239
IL11_HUMAN	Interleukin-11	IL11	21429	2	1.31749	0.0127307	17.7601	17.8721	18.9852	16.7366	17.164	16.7644
CAB45_HUMAN	45 kDa calcium-binding protein	SDF4	41807	10	1.29227	0.0147706	24.2687	23.8896	23.6367	23.3811	22.1135	22.4236
DESP_HUMAN	Desmoplakin	DSP	331774	1	1.24438	0.0291385	18.482	17.1752	18.741	16.7366	17.164	16.7644
ROCK1_HUMAN	Rho-associated protein kinase 1	ROCK1	158175	1	1.23785	0.0142237	19.6351	18.8409	19.3866	17.6627	17.8134	18.673
NONO_HUMAN	Non-POU domain-containing octamer-binding protein	NONO	54232	4	1.23762	0.0152126	22.515	21.6603	21.5741	20.1515	21.0098	20.8753
FKBP3_HUMAN	Peptidyl-prolyl cis-trans isomerase FKBP3	FKBP3	25177	6	1.22535	0.0254675	23.1045	23.6018	23.1738	21.2147	22.274	22.7154
TETN_HUMAN	Tetranectin	CLEC3B	22537	1	1.21809	0.00307459	17.9036	18.0228	18.3928	16.7366	17.164	16.7644
VATB2_HUMAN	V-type proton ATPase subunit B, brain isoform	ATP6V1B2	56501	5	1.19057	0.0233657	21.4482	21.1932	21.5286	19.5728	21.0187	20.0069
BPNT1_HUMAN	3'(2'),5'-bisphosphate nucleotidase 1	BPNT1	33392	10	1.18728	0.0163949	22.5731	23.0407	22.8939	20.9809	22.2239	21.7411
CATL1_HUMAN	Cathepsin L1	CTSL	37564	11	1.15147	0.0124843	25.6863	24.6768	25.1102	23.8983	23.798	24.3226
DBNL_HUMAN	Drebrin-like protein	DBNL	48207	4	1.13975	0.0145667	20.9336	20.2631	20.5323	19.0869	20.0079	19.2149
B2R582_HUMAN	cDNA, FLJ92374, highly similar to Homo sapiens C-type lectin domain family 3, member B (CLEC3B), mRNA		22537	1	1.13419	0.0145724	17.4106	18.1906	18.4664	16.7366	17.164	16.7644
B4GT1_HUMAN	Beta-1,4-galactosyltransferase 1	B4GALT1	43920	10	1.12007	0.00230555	26.4312	26.7518	26.7368	25.5844	25.5007	25.4744
IF2A_HUMAN	Eukaryotic translation initiation factor 2 subunit 1	EIF2S1	36112	6	1.10993	0.0142646	23.3594	23.242	22.7779	22.0941	21.5007	22.4546
CRIP2_HUMAN	Cysteine-rich protein 2	CRIP2	22493	3	1.09939	0.00666804	22.1688	21.9874	22.3071	20.8011	20.8866	21.4775
MTPN_HUMAN	Myotrophin	MTPN	12895	1	1.09579	0.00761613	20.3038	20.3419	20.571	19.3147	19.7077	18.907
SODC_HUMAN	Superoxide dismutase [Cu-Zn]	SOD1	15936	4	1.09317	0.00952898	22.5723	22.8323	22.9364	21.2265	22.0796	21.7555
ESYT1_HUMAN	Extended synaptotagmin-1	ESYT1	122856	3	1.09306	0.0282348	19.6446	19.4543	20.788	18.9072	18.8284	18.8721
COPD_HUMAN	Coatomer subunit delta	ARCN1	57210	10	1.05372	0.00785085	23.812	24.329	23.8627	22.6441	23.0307	23.1677
NNMT_HUMAN	Nicotinamide N-methyltransferase	NNMT	29574	7	1.04357	0.0158115	24.9487	24.9865	24.8769	23.3018	24.0495	24.3301
CAPG_HUMAN	Macrophage-capping protein	CAPG	38499	10	1.03441	0.0102501	23.7016	24.3647	24.1942	22.7755	23.0902	23.2916
VATA_HUMAN	V-type proton ATPase catalytic subunit A	ATP6V1A	68304	8	1.02499	0.012489	21.8616	22.2387	22.3538	20.8521	21.5694	20.9577
CNN1_HUMAN	Calponin-1	CNN1	33170	7	1.01497	0.00722215	23.3425	23.0031	23.5338	22.0409	22.4002	22.3935
CRLF1_HUMAN	Cytokine receptor-like factor 1	CRLF1	46302	1	1.00545	0.0275887	21.5981	21.6753	21.2579	20.8307	19.8232	20.8612
UROK_HUMAN	Urokinase-type plasminogen activator	PLAU	48507	14	-11.4334	7.37459e-09	13.6352	14.0835	13.8592	25.5499	24.7709	25.5575
OLM2B_HUMAN	Olfactomedin-like protein 2B	OLFML2B	83999	8	-7.64035	3.98072e-07	16.5192	16.0877	17.464	24.3012	24.2586	24.4322
PTX3_HUMAN	Pentraxin-related protein PTX3	PTX3	41976	21	-5.52372	1.89626e-06	20.7994	21.3987	20.3615	26.3368	26.7407	26.0532
A0A0S2Z3V1_HUMAN	EGF containing fibulin-like extracellular matrix protein 1 isoform 2 (Fragment)	EFEMP1	45723	2	-4.94861	9.59475e-05	16.5192	16.0877	17.464	20.6573	21.5937	22.6658
SDC4_HUMAN	Syndecan-4	SDC4	21642	2	-4.24986	3.29484e-05	16.9522	16.6559	17.8852	21.2759	20.9858	21.9812
LAMA2_HUMAN	Laminin subunit alpha-2	LAMA2	343905	22	-4.20011	0.00805896	17.3631	21.6343	18.2719	22.2477	24.1661	23.4558
PRS23_HUMAN	Serine protease 23	PRSS23	43001	11	-3.86538	0.0120399	22.2367	17.5498	20.7321	24.6738	23.5572	23.8837
OMD_HUMAN	Osteomodulin	OMD	49492	4	-3.64214	0.000117542	17.5782	17.5869	17.6256	20.224	21.7294	21.7638
B2RCP7_HUMAN	cDNA, FLJ96197, highly similar to Homo sapiens connective tissue growth factor (CTGF), mRNA		38011	15	-3.53348	6.77949e-05	22.333	21.1046	21.1753	25.3826	24.817	25.0138
CBPA4_HUMAN	Carboxypeptidase A4	CPA4	47351	7	-3.36139	0.0271227	17.5879	21.9669	17.8736	21.8419	23.493	22.1777
SEM5A_HUMAN	Semaphorin-5A	SEMA5A	120615	2	-3.27018	8.46579e-05	16.5192	16.0877	17.464	19.9598	19.9672	19.9545
B4DMA7_HUMAN	cDNA FLJ58514, highly similar to Cadherin-11		85594	3	-3.23048	0.000289331	15.0931	14.9064	16.317	19.02	18.8914	18.0966
PAI1_HUMAN	Plasminogen activator inhibitor 1	SERPINE1	45060	35	-3.1899	1.26717e-05	27.0749	27.0821	26.4246	30.0217	30.0427	30.0869
ATS12_HUMAN	A disintegrin and metalloproteinase with thrombospondin motifs 12	ADAMTS12	177676	8	-3.16012	0.0211242	18.4165	17.5124	21.6797	22.0696	21.912	23.1074
CO8A2_HUMAN	Collagen alpha-2(VIII) chain	COL8A2	67244	14	-2.95577	2.6297e-05	21.7678	22.4368	21.6731	24.8748	24.9535	24.9167
MMP1_HUMAN	Interstitial collagenase	MMP1	54007	3	-2.88013	0.000288438	16.4187	16.5198	16.1156	19.1382	20.0304	18.5258
MMP13_HUMAN	Collagenase 3	MMP13	53820	19	-2.74063	0.00121726	20.9659	20.8267	21.2623	24.6822	23.8899	22.7047
VCAM1_HUMAN	Vascular cell adhesion protein 1	VCAM1	81276	25	-2.6805	0.000268819	23.5214	23.253	23.6248	26.5465	25.3735	26.5206
PODN_HUMAN	Podocan	PODN	68976	7	-2.64463	0.00433664	18.3108	19.6593	20.697	21.7582	22.0957	22.7471
ITIH5_HUMAN	Inter-alpha-trypsin inhibitor heavy chain H5	ITIH5	104576	3	-2.58552	0.0238509	19.0021	16.744	20.003	21.2864	20.188	22.0314
A1KY36_HUMAN	Cell proliferation-inducing protein 41		73453	1	-2.58519	0.000168932	19.4107	18.5149	19.1366	21.9923	21.2854	21.5402
CO8A1_HUMAN	Collagen alpha-1(VIII) chain	COL8A1	73364	1	-2.45932	0.000246799	22.3861	21.8131	21.5065	24.7744	23.9894	24.3199
UNC5C_HUMAN	Netrin receptor UNC5C	UNC5C	103146	3	-2.43906	0.000238208	19.537	18.8151	18.5616	21.5994	21.0808	21.5506
APOB_HUMAN	Apolipoprotein B-100	APOB	515605	5	-2.40425	0.00100307	17.7696	16.5916	17.7006	19.1885	20.0562	20.0299
ASM_HUMAN	Sphingomyelin phosphodiesterase	SMPD1	69936	2	-2.38112	0.00756993	15.5104	15.447	15.9278	19.1911	16.6419	18.1956
SFRP4_HUMAN	Secreted frizzled-related protein 4	SFRP4	39827	6	-2.3787	0.00678593	20.472	19.9733	18.9115	23.3056	21.4686	21.7187
CO5A3_HUMAN	Collagen alpha-3(V) chain	COL5A3	172121	4	-2.37375	0.012654	17.9277	17.8456	17.7406	18.509	21.1563	20.9699
GAS6_HUMAN	Growth arrest-specific protein 6	GAS6	74925	31	-2.35206	0.000484369	25.6054	24.5864	25.2504	27.5503	27.0567	27.8915
CSTN2_HUMAN	Calsyntenin-2	CLSTN2	107006	15	-2.13901	0.00155252	22.982	23.4278	24.0994	25.1356	25.5703	26.2203
EXT2_HUMAN	Exostosin-2	EXT2	82255	12	-2.13301	0.00503349	19.7136	21.7881	20.6855	22.7461	22.9778	22.8623
FGF7_HUMAN	Fibroblast growth factor 7	FGF7	22509	8	-2.10965	0.00218892	21.7818	20.9976	20.5675	23.8091	22.6709	23.1959
LYOX_HUMAN	Protein-lysine 6-oxidase	LOX	46944	11	-2.04619	0.000584743	24.0957	23.6439	23.0826	25.9218	25.5661	25.473
B4DRV4_HUMAN	cDNA FLJ55667, highly similar to Secreted protein acidic and rich in cysteine		24702	2	-2.04182	0.00324356	16.5192	16.0877	17.464	19.3126	18.6376	18.2462
TSP1_HUMAN	Thrombospondin-1	THBS1	129383	61	-2.04147	0.000395803	27.5694	27.7685	27.2222	30.0285	29.2789	29.3769
RARR2_HUMAN	Retinoic acid receptor responder protein 2	RARRES2	18618	3	-2.0389	0.0245398	22.9037	20.7935	23.5114	24.0087	24.4615	24.8551
RGMB_HUMAN	RGM domain family member B	RGMB	47547	2	-2.03844	0.00400712	18.2476	16.9757	18.7646	20.1966	20.0121	19.8945
A1AG1_HUMAN	Alpha-1-acid glycoprotein 1	ORM1	23512	3	-2.01116	0.00228649	20.7972	19.5775	19.8033	22.3989	22.2673	21.5453
CERU_HUMAN	Ceruloplasmin	CP	122205	12	-1.85357	0.0286201	22.5505	21.6982	19.906	22.9889	23.6547	23.0719
A0A024R6I7_HUMAN	Alpha-1-antitrypsin	SERPINA1	46708	2	-1.82904	0.0262169	20.5427	20.2082	18.0918	21.6079	21.4882	21.2338
LUM_HUMAN	Lumican	LUM	38429	16	-1.81871	0.00111965	28.0497	27.8002	27.2772	29.9506	29.462	29.1705
TTHY_HUMAN	Transthyretin	TTR	15887	2	-1.79211	0.000578088	19.2368	18.7685	18.6561	20.8718	20.832	20.3339
EXT1_HUMAN	Exostosin-1	EXT1	86255	6	-1.76593	0.00126627	21.1208	20.2153	21.2071	22.6046	22.5853	22.6511
ISLR_HUMAN	Immunoglobulin superfamily containing leucine-rich repeat protein	ISLR	45997	9	-1.71607	0.00264306	25.1446	24.5165	23.9072	26.2488	26.4566	26.0111
PDGFD_HUMAN	Platelet-derived growth factor D	PDGFD	42848	1	-1.69659	0.00958017	17.4751	16.7018	18.0222	18.3516	19.3874	19.5497
ANGT_HUMAN	Angiotensinogen	AGT	53154	3	-1.69256	0.00614504	19.6133	19.2825	18.086	20.6797	20.8493	20.5305
CSF1_HUMAN	Macrophage colony-stimulating factor 1	CSF1	60179	4	-1.67448	0.00671876	19.9503	19.5503	20.8994	21.4476	22.316	21.6599
PRELP_HUMAN	Prolargin	PRELP	43810	2	-1.67322	0.00630356	16.6161	16.6124	17.9145	19.0694	18.6187	18.4746
A0A024R884_HUMAN	Tenascin C (Hexabrachion), isoform CRA_a	TNC	240909	4	-1.6703	0.0219591	21.1723	20.3463	22.5571	22.7933	22.968	23.3253
ECM2_HUMAN	Extracellular matrix protein 2	ECM2	79789	7	-1.66633	0.0280193	20.1951	21.7455	22.6228	23.194	23.2455	23.1228
CO3A1_HUMAN	Collagen alpha-1(III) chain	COL3A1	138564	49	-1.6309	0.0195431	27.4811	27.7432	26.4882	29.854	28.3507	28.4005
HEMO_HUMAN	Hemopexin	HPX	51676	12	-1.57104	0.00548476	22.9724	23.5024	22.2445	24.6468	24.6929	24.0927
BST1_HUMAN	ADP-ribosyl cyclase/cyclic ADP-ribose hydrolase 2	BST1	35724	3	-1.55552	0.0017764	18.3462	18.5486	17.8296	19.6952	20.1522	19.5435
SEM7A_HUMAN	Semaphorin-7A	SEMA7A	74824	26	-1.54863	0.000570803	25.0793	24.5743	24.993	26.4986	26.3646	26.4293
OLFL3_HUMAN	Olfactomedin-like protein 3	OLFML3	46010	18	-1.53465	0.00129937	23.9097	24.1492	24.6764	25.6909	25.6986	25.9498
IGK_HUMAN	Immunoglobulin kappa light chain		23379	2	-1.53152	0.00255428	19.1627	18.7013	19.7693	20.8067	20.6962	20.725
CO5A2_HUMAN	Collagen alpha-2(V) chain	COL5A2	144910	56	-1.53101	0.0126432	26.9382	27.3104	26.0875	29.0231	27.9288	27.9773
IGHM_HUMAN	Immunoglobulin heavy constant mu	IGHM	49307	4	-1.51829	0.00461347	20.9173	20.9492	22.0073	22.9227	22.611	22.895
FST_HUMAN	Follistatin	FST	38007	8	-1.4848	0.0289482	23.4056	21.5436	23.078	24.645	23.7995	24.037
HPT_HUMAN	Haptoglobin	HP	45205	12	-1.45423	0.0104784	25.271	25.164	23.897	26.2461	26.3645	26.0841
ANT3_HUMAN	Antithrombin-III	SERPINC1	52602	13	-1.44507	0.0122897	22.3267	22.0766	20.8865	23.2714	23.4191	22.9346
B4E1B2_HUMAN	cDNA FLJ53691, highly similar to Serotransferrin		74832	2	-1.44269	0.0106912	22.7647	22.8385	21.4952	23.8983	23.9114	23.6168
SRGN_HUMAN	Serglycin	SRGN	17652	5	-1.44265	0.0282205	22.5665	23.3468	21.6338	24.6257	23.7359	23.5134
ITGBL_HUMAN	Integrin beta-like protein 1	ITGBL1	53921	22	-1.40743	0.00451202	27.1074	26.8536	26.1331	28.3938	27.9869	27.9357
TR11B_HUMAN	Tumor necrosis factor receptor superfamily member 11B	TNFRSF11B	46026	6	-1.39289	0.0119681	21.3369	20.3788	21.438	22.9405	21.962	22.4299
GFRA1_HUMAN	GDNF family receptor alpha-1	GFRA1	51456	2	-1.37885	0.0171869	18.4275	18.1202	18.8534	18.9807	20.1699	20.3869
A0A193CHR0_HUMAN	10E8 heavy chain variable region (Fragment)		14429	1	-1.37687	0.00293107	20.3806	20.0875	19.7008	21.6585	21.5621	21.079
NRP1_HUMAN	Neuropilin-1	NRP1	103134	10	-1.36119	0.00184571	21.4901	20.8875	21.2483	22.5718	22.7705	22.3672
COEA1_HUMAN	Collagen alpha-1(XIV) chain	COL14A1	193515	37	-1.35518	0.00150526	24.1473	24.5898	24.0441	25.6302	25.7459	25.4708
NEO1_HUMAN	Neogenin	NEO1	160017	7	-1.35022	0.00790796	19.8799	19.7633	20.8524	21.2804	21.5491	21.7168
A4_HUMAN	Amyloid-beta precursor protein	APP	86943	8	-1.34214	0.0153587	22.3742	21.0924	20.9776	22.8765	22.8987	22.6954
HBB_HUMAN	Hemoglobin subunit beta	HBB	15998	3	-1.33883	0.0280331	20.0211	19.4843	19.1924	21.8547	20.6352	20.2245
A2MG_HUMAN	Alpha-2-macroglobulin	A2M	163291	39	-1.33319	0.0150514	25.6341	25.7288	24.3909	26.6878	26.7036	26.362
Q6PIL8_HUMAN	IGK@ protein	IGK@	25834	2	-1.31854	0.00286244	20.9033	20.4654	20.6333	22.1948	22.1822	21.5807
ANXA1_HUMAN	Annexin A1	ANXA1	38714	18	-1.31078	0.00707643	23.2047	23.5672	24.2374	25.2772	24.8681	24.7964
TNR6C_HUMAN	Trinucleotide repeat-containing gene 6C protein	TNRC6C	175964	1	-1.29956	0.006802	21.6453	21.6463	20.6669	22.5682	22.6076	22.6814
A0A2U8J8P0_HUMAN	Ig heavy chain variable region (Fragment)	IgH	10847	1	-1.29026	0.0238981	20.1376	20.0049	19.4843	21.9857	20.4233	21.0887
ULBP2_HUMAN	UL16-binding protein 2	ULBP2	27368	1	-1.28986	0.0244972	17.8749	16.9568	18.6758	19.1739	19.0398	19.1633
PRIO_HUMAN	Major prion protein	PRNP	27661	2	-1.28408	0.0261695	21.2066	20.4344	19.4923	21.8673	21.5841	21.5342
A0A384MDQ7_HUMAN	Epididymis secretory sperm binding protein		46723	2	-1.28378	0.0148997	21.8586	21.5479	20.5393	22.8209	22.6227	22.3535
Q53H26_HUMAN	Transferrin variant (Fragment)		77080	2	-1.28069	0.0131587	24.9743	25.1171	23.9435	26.2666	25.8699	25.7404
ITB1_HUMAN	Integrin beta-1	ITGB1	88415	5	-1.27869	0.0221951	20.241	20.0886	19.437	22.0149	20.8508	20.7368
Q9UL78_HUMAN	Myosin-reactive immunoglobulin light chain variable region (Fragment)		11646	1	-1.25273	0.00357784	20.0191	19.7775	19.4536	21.0905	21.2406	20.6774
TSP2_HUMAN	Thrombospondin-2	THBS2	129991	42	-1.2485	0.00337623	27.6988	27.97	27.3338	29.1682	28.7235	28.8565
CO1A1_HUMAN	Collagen alpha-1(I) chain	COL1A1	138941	32	-1.23175	0.0220039	29.9592	30.9274	29.6007	31.8169	31.0932	31.2725
A2NB45_HUMAN	Cold agglutinin FS-1 L-chain (Fragment)		12388	3	-1.22782	0.0233864	22.0577	22.0111	20.7446	23.0232	22.9624	22.5112
HPLN1_HUMAN	Hyaluronan and proteoglycan link protein 1	HAPLN1	40166	21	-1.22438	0.0253546	28.3152	27.2264	27.4008	29.508	28.4183	28.6893
H0YMA5_HUMAN	Phosphoenolpyruvate carboxykinase [GTP], mitochondrial (Fragment)	PCK2	13098	1	-1.22102	0.00330175	22.0876	22.0515	21.5056	23.1389	22.9213	23.2475
IBP3_HUMAN	Insulin-like growth factor-binding protein 3	IGFBP3	31674	13	-1.21172	0.0033715	25.9637	26.3252	25.7946	27.0603	27.5129	27.1454
AFAM_HUMAN	Afamin	AFM	69069	2	-1.20899	0.0270253	18.1981	17.6523	19.0569	19.0938	19.9154	19.5251
TICN1_HUMAN	Testican-1	SPOCK1	49124	18	-1.20398	0.00467029	25.4867	24.9197	25.243	26.7668	26.1751	26.3194
V9HW68_HUMAN	Epididymis luminal protein 214	HEL-214	51716	1	-1.19873	0.00994391	18.9044	18.2165	18.0216	19.8961	19.6015	19.2411
APOA1_HUMAN	Apolipoprotein A-I	APOA1	30778	13	-1.18786	0.0104857	25.02	24.1044	24.2094	25.8846	25.6698	25.3429
HV374_HUMAN	Immunoglobulin heavy variable 3-74	IGHV3-74	12840	1	-1.17971	0.0138695	19.5219	19.8112	18.6182	20.4268	20.5447	20.5189
A0A087WW33_HUMAN	Signal transducer CD24 (Fragment)	CD24	12585	2	-1.17904	0.00176806	20.1055	20.0294	20.2369	21.3765	21.1184	21.4141
A0A068LKQ2_HUMAN	Ig heavy chain variable region (Fragment)		13158	1	-1.16441	0.0279291	17.8493	17.1188	18.5187	19.4009	18.8544	18.7248
D3DSX2_HUMAN	Fibroblast growth factor receptor 1 (Fms-related tyrosine kinase 2, Pfeiffer syndrome), isoform CRA_b	FGFR1	43564	1	-1.14407	0.016263	17.7185	17.26	18.3874	18.6135	19.064	19.1205
KV224_HUMAN	Immunoglobulin kappa variable 2-24	IGKV2-24	13079	1	-1.12966	0.0111791	19.3212	18.8762	18.4682	20.1541	20.2512	19.6492
CSKP_HUMAN	Peripheral plasma membrane protein CASK	CASK	105123	1	-1.12846	0.00249605	17.984	18.0863	18.1953	19.2505	19.3911	19.0094
GALT1_HUMAN	Polypeptide N-acetylgalactosaminyltransferase 1	GALNT1	64219	11	-1.1276	0.029666	22.4167	21.8564	21.234	23.4842	22.897	22.5088
PGS2_HUMAN	Decorin	DCN	39747	16	-1.10046	0.010332	27.729	28.1856	27.2676	29.0155	28.812	28.6561
COGA1_HUMAN	Collagen alpha-1(XVI) chain	COL16A1	157751	7	-1.09792	0.0130481	22.272	22.8232	22.1326	23.9681	23.2666	23.2869
EDIL3_HUMAN	EGF-like repeat and discoidin I-like domain-containing protein 3	EDIL3	53765	17	-1.09593	0.00903007	24.0455	24.9419	24.3487	25.4657	25.5619	25.5962
A0A0X9TD47_HUMAN	MS-D1 light chain variable region (Fragment)		11656	2	-1.06091	0.0200947	21.757	21.7441	20.7346	22.5798	22.5408	22.2978
SDCB1_HUMAN	Syntenin-1	SDCBP	32444	2	-1.0313	0.0145981	19.3663	18.8077	18.5557	19.9642	20.2173	19.6422
CO5A1_HUMAN	Collagen alpha-1(V) chain	COL5A1	183560	35	-1.006	0.0100054	26.3699	26.474	26.2652	27.8172	27.1074	27.2024
SRSF1_HUMAN	Serine/arginine-rich splicing factor 1	SRSF1	27745	2	0.994387	0.0204642	19.7494	20.6897	20.6134	19.3529	19.5206	19.1958
CPNS1_HUMAN	Calpain small subunit 1	CAPNS1	28316	6	0.9921	0.00533321	23.32	23.6043	23.3219	22.4436	22.2318	22.5945
PICAL_HUMAN	Phosphatidylinositol-binding clathrin assembly protein	PICALM	70755	8	0.990262	0.018884	22.3445	22.8381	22.7674	21.1405	21.9549	21.8838
PCBP2_HUMAN	Poly(rC)-binding protein 2	PCBP2	38580	4	0.975885	0.0119406	21.3664	21.1397	21.8728	20.6654	20.4148	20.371
IMPA1_HUMAN	Inositol monophosphatase 1	IMPA1	30189	4	0.958683	0.00841618	21.4375	21.4176	21.5973	20.8185	20.5325	20.2254
AGM1_HUMAN	Phosphoacetylglucosamine mutase	PGM3	59852	4	0.95643	0.029517	22.5495	23.2823	22.7111	21.4424	22.3586	21.8727
B2RDY9_HUMAN	Adenylyl cyclase-associated protein		51615	18	0.938195	0.00647105	25.4264	25.3225	25.4348	24.2128	24.6247	24.5317
UCHL1_HUMAN	Ubiquitin carboxyl-terminal hydrolase isozyme L1	UCHL1	24824	12	0.93048	0.0126164	25.6704	25.8996	25.2943	24.4528	24.8644	24.7557
SAP_HUMAN	Prosaposin	PSAP	58113	17	0.927452	0.0162094	25.8047	25.2754	25.3259	24.8991	24.364	24.3605
SC22B_HUMAN	Vesicle-trafficking protein SEC22b	SEC22B	24593	6	0.912716	0.021162	21.9717	22.2445	22.3204	20.9449	21.0926	21.7608
UFD1_HUMAN	Ubiquitin recognition factor in ER-associated degradation protein 1	UFD1	34500	1	0.896039	0.023301	18.2263	17.8622	18.6356	17.1627	17.6663	17.207
DTD1_HUMAN	D-aminoacyl-tRNA deacylase 1	DTD1	23424	3	0.895909	0.00709215	21.6166	21.8118	21.7026	20.697	20.7478	20.9984
LDLR_HUMAN	Low-density lipoprotein receptor	LDLR	95376	6	0.888729	0.0169646	22.2914	22.2068	22.3212	21.1696	21.149	21.8346
FKB1A_HUMAN	Peptidyl-prolyl cis-trans isomerase FKBP1A	FKBP1A	11951	6	0.887494	0.022533	24.2251	24.3757	24.4049	22.9308	23.7454	23.6669
PALLD_HUMAN	Palladin	PALLD	150564	10	0.878553	0.0221687	23.6369	23.2391	22.7707	22.3233	22.2402	22.4476
PLEC_HUMAN	Plectin	PLEC	531791	194	0.874277	0.0212032	29.0917	28.7725	29.1327	28.075	27.7691	28.5299
SPEE_HUMAN	Spermidine synthase	SRM	33825	3	0.874048	0.0179754	20.7306	20.0821	20.6435	19.5166	19.8094	19.5081
IST1_HUMAN	IST1 homolog	IST1	39751	2	0.845296	0.0161169	20.1002	20.1958	20.61	19.6761	19.3202	19.3739
1433F_HUMAN	14-3-3 protein eta	YWHAH	28219	4	0.837709	0.0178977	23.8933	24.0816	23.4553	22.8799	22.9117	23.1254
TAGL2_HUMAN	Transgelin-2	TAGLN2	22391	16	0.835937	0.00997262	26.5761	26.8746	26.53	25.7797	25.8156	25.8777
SYAC_HUMAN	Alanine--tRNA ligase, cytoplasmic	AARS	106810	22	0.82771	0.0277534	24.6459	24.9297	24.7626	23.5073	24.008	24.3398
CAND1_HUMAN	Cullin-associated NEDD8-dissociated protein 1	CAND1	136376	15	0.817416	0.0201936	23.3705	23.4525	23.5866	22.3347	23.0026	22.62
B4DUQ1_HUMAN	cDNA FLJ54552, highly similar to Heterogeneous nuclear ribonucleoprotein K		48510	14	0.812435	0.0194157	25.0706	25.1136	24.7139	24.0885	23.9374	24.435
ERF1_HUMAN	Eukaryotic peptide chain release factor subunit 1	ETF1	49031	6	0.809281	0.0133194	22.4883	22.835	22.6983	21.6993	22.0124	21.882
DAG1_HUMAN	Dystroglycan	DAG1	97441	9	0.807417	0.0239173	23.7172	24.2855	23.9625	23.1554	22.9409	23.4466
UB2V2_HUMAN	Ubiquitin-conjugating enzyme E2 variant 2	UBE2V2	16363	1	0.801742	0.0191467	22.0732	22.3507	21.7382	21.2831	21.1524	21.3214
HINT1_HUMAN	Histidine triad nucleotide-binding protein 1	HINT1	13802	2	0.798141	0.0270128	21.7419	21.4367	21.5674	20.4407	20.7348	21.176
MYLK_HUMAN	Myosin light chain kinase, smooth muscle	MYLK	210715	12	0.794777	0.0170788	22.377	22.5999	22.8048	21.5955	21.9443	21.8576
AP1G1_HUMAN	AP-1 complex subunit gamma-1	AP1G1	91351	6	0.789888	0.0217961	21.561	21.653	21.8854	20.6818	20.8091	21.2388
PTBP1_HUMAN	Polypyrimidine tract-binding protein 1	PTBP1	57221	6	0.78709	0.0202624	22.3753	22.2757	22.6714	21.3811	21.7651	21.815
ORN_HUMAN	Oligoribonuclease, mitochondrial	REXO2	26833	6	0.778161	0.0157676	23.8791	24.1712	23.7128	23.158	23.1651	23.1055
DCUP_HUMAN	Uroporphyrinogen decarboxylase	UROD	40787	5	0.776597	0.0136573	20.653	20.6596	20.4266	19.7136	19.7392	19.9566
PGAM1_HUMAN	Phosphoglycerate mutase 1	PGAM1	28804	17	0.766856	0.0157345	26.9367	27.1682	26.7834	26.1103	26.2961	26.1813
LEG1_HUMAN	Galectin-1	LGALS1	14716	9	0.759877	0.0221261	28.1961	28.5247	28.4206	27.3439	27.6949	27.8229
KHDR1_HUMAN	KH domain-containing, RNA-binding, signal transduction-associated protein 1	KHDRBS1	48227	1	0.757023	0.0210426	18.9529	18.8221	19.1331	18.4799	18.1164	18.0407
S10AB_HUMAN	Protein S100-A11	S100A11	11740	3	0.756633	0.0275251	23.6313	23.3511	23.0376	22.3704	22.6489	22.7309
UB2V1_HUMAN	Ubiquitin-conjugating enzyme E2 variant 1	UBE2V1	16495	1	0.753523	0.0207456	22.0519	21.7404	22.2419	21.2036	21.1945	21.3755
KAD2_HUMAN	Adenylate kinase 2, mitochondrial	AK2	26478	5	0.708394	0.0191555	22.286	22.4874	22.1915	21.5359	21.6858	21.618
RBBP4_HUMAN	Histone-binding protein RBBP4	RBBP4	47656	4	0.692168	0.0279422	21.1082	21.6143	21.4164	20.7495	20.661	20.652
SIAS_HUMAN	Sialic acid synthase	NANS	40308	1	0.679343	0.0264255	20.6442	21.0701	20.875	20.1906	20.2375	20.1232
GSTO1_HUMAN	Glutathione S-transferase omega-1	GSTO1	27566	8	0.677238	0.0238707	24.1219	23.9076	24.0489	23.1862	23.3935	23.467
CNBP_HUMAN	Cellular nucleic acid-binding protein	CNBP	19463	4	0.643014	0.0290439	22.3127	22.5568	22.3679	21.8873	21.639	21.782
VASN_HUMAN	Vasorin	VASN	71713	7	-0.654839	0.024791	24.6249	24.6161	24.7101	25.3155	25.1669	25.4331
LG3BP_HUMAN	Galectin-3-binding protein	LGALS3BP	65331	14	-0.705948	0.0253232	27.0483	27.3193	26.8147	27.782	27.7884	27.7297
IGFN1_HUMAN	Immunoglobulin-like and fibronectin type III domain-containing protein 1	IGFN1	137763	1	-0.761592	0.0255343	22.3203	22.6578	22.1716	23.322	22.8845	23.228
CO6A2_HUMAN	Collagen alpha-2(VI) chain	COL6A2	108579	22	-0.771955	0.0155359	27.952	28.0354	28.3186	28.8456	28.784	28.9922
LTBP2_HUMAN	Latent-transforming growth factor beta-binding protein 2	LTBP2	195052	45	-0.785125	0.0282161	28.4517	28.9973	28.5525	29.3445	29.2547	29.7577
PCOC1_HUMAN	Procollagen C-endopeptidase enhancer 1	PCOLCE	47972	19	-0.789006	0.0248188	25.9655	26.5468	26.1366	27.2154	27.0141	26.7864
GCNT1_HUMAN	Beta-1,3-galactosyl-O-glycosyl-glycoprotein beta-1,6-N-acetylglucosaminyltransferase	GCNT1	49799	2	-0.807296	0.0274377	21.0579	20.6731	20.7589	21.9532	21.2405	21.7181
CFAH_HUMAN	Complement factor H	CFH	139096	47	-0.808902	0.0283445	27.0945	27.1164	26.4598	27.8914	27.7228	27.4832
A0A3B3ISR2_HUMAN	Complement C1r subcomponent	C1R	80174	36	-0.822429	0.0251313	27.6196	28.2883	27.823	28.4703	28.8397	28.8882
Q9UL89_HUMAN	Myosin-reactive immunoglobulin heavy chain variable region (Fragment)		12605	1	-0.833687	0.00924201	18.2806	18.3167	18.2285	19.1903	19.2109	18.9257
A6NLG9_HUMAN	Biglycan		34876	22	-0.84472	0.0121423	29.0788	29.5854	29.3782	30.2491	30.1333	30.1942
SEPR_HUMAN	Prolyl endopeptidase FAP	FAP	87713	24	-0.856168	0.0184376	23.8258	23.3386	24.0694	24.5872	24.5478	24.6673
UFO_HUMAN	Tyrosine-protein kinase receptor UFO	AXL	98336	2	-0.864835	0.0174424	21.4649	20.9724	21.1141	22.2498	21.7353	22.1607
MFAP4_HUMAN	Microfibril-associated glycoprotein 4	MFAP4	28648	1	-0.869506	0.0232099	20.4899	21.0869	21.2177	21.5788	21.8022	22.0221
B4E1Z4_HUMAN	cDNA FLJ55673, highly similar to Complement factor B		140943	8	-0.886712	0.0274905	22.6328	22.8288	21.8736	23.3383	23.3774	23.2796
ITIH1_HUMAN	Inter-alpha-trypsin inhibitor heavy chain H1	ITIH1	101389	5	-0.900387	0.0129211	20.6427	20.7912	20.301	21.4017	21.7438	21.2906
B3GN9_HUMAN	UDP-GlcNAc:betaGal beta-1,3-N-acetylglucosaminyltransferase 9	B3GNT9	43751	1	-0.918034	0.0123155	17.3779	17.7026	17.9974	18.7278	18.6892	18.4151
ANTR1_HUMAN	Anthrax toxin receptor 1	ANTXR1	62789	1	-0.930595	0.0290877	17.223	17.3085	17.1397	18.4098	18.5429	17.5104
IBP2_HUMAN	Insulin-like growth factor-binding protein 2	IGFBP2	34814	14	-0.932415	0.0279143	25.8932	26.3956	25.6306	26.4412	27.1215	27.1539
PXDN_HUMAN	Peroxidasin homolog	PXDN	165275	51	-0.935555	0.00964354	26.1032	26.2783	26.0281	27.3958	26.8339	26.9865
ANXA2_HUMAN	Annexin A2	ANXA2	38604	30	-0.963108	0.0219965	26.9704	27.9244	27.1578	28.4267	28.1195	28.3956
CADH2_HUMAN	Cadherin-2	CDH2	99809	7	-0.977619	0.00577172	21.9582	22.4071	22.1126	23.096	23.0708	23.2441
H7C4W4_HUMAN	Follistatin-related protein 1 (Fragment)	FSTL1	2364	1	-0.949146	0.0301217	19.654	19.2356	20.3981	20.7493	20.7813	20.6045
NAGK_HUMAN	N-acetyl-D-glucosamine kinase	NAGK	37376	9	0.793147	0.030197	23.0537	22.9904	23.113	21.8993	22.7176	22.1608
NLTP_HUMAN	Non-specific lipid-transfer protein	SCP2	58994	1	0.747391	0.0303049	18.7623	18.9378	19.4326	18.4232	18.2196	18.2478
SPRC_HUMAN	SPARC	SPARC	34632	4	-1.09194	0.0303402	29.1541	29.1025	27.892	30.0311	29.7367	29.6567
FBLN3_HUMAN	EGF-containing fibulin-like extracellular matrix protein 1	EFEMP1	54641	3	-1.50591	0.0311298	23.6108	25.1841	23.548	24.9073	25.7922	26.1612
TFPI1_HUMAN	Tissue factor pathway inhibitor	TFPI	35015	3	1.43642	0.0317203	20.3001	21.406	20.1833	18.8592	20.1435	18.5773
HTRA1_HUMAN	Serine protease HTRA1	HTRA1	51287	19	-0.606049	0.0320803	26.2974	26.2942	26.429	26.8697	26.917	27.0519
CT027_HUMAN	UPF0687 protein C20orf27	C20orf27	19291	2	1.31559	0.0326277	20.1995	20.2802	20.0386	18.0726	18.5642	19.9347
CLIC4_HUMAN	Chloride intracellular channel protein 4	CLIC4	28772	18	0.731025	0.0335551	26.0225	25.9611	26.0142	24.8993	25.2705	25.635
PRDX2_HUMAN	Peroxiredoxin-2	PRDX2	21892	5	0.878145	0.0337317	24.2446	24.8903	24.4045	23.1739	24.0364	23.6946
ELAV1_HUMAN	ELAV-like protein 1	ELAVL1	36092	4	1.14076	0.0338625	20.418	21.2589	20.7292	18.8525	20.0747	20.0565
MXRA8_HUMAN	Matrix remodeling-associated protein 8	MXRA8	49132	6	-0.617581	0.0339266	23.3504	23.2414	23.263	23.7199	23.9321	24.0554
COF2_HUMAN	Cofilin-2	CFL2	18737	7	0.607793	0.0343651	24.6177	24.6758	24.5623	23.8446	24.0534	24.1344
1433B_HUMAN	14-3-3 protein beta/alpha	YWHAB	28082	7	1.00544	0.0345859	26.1695	26.9444	25.5702	25.1678	25.2271	25.2728
STIP1_HUMAN	Stress-induced-phosphoprotein 1	STIP1	62639	4	1.16971	0.0348859	21.6634	21.2054	21.2836	21.0783	20.1192	19.4457
MEGF8_HUMAN	Multiple epidermal growth factor-like domains protein 8	MEGF8	303100	3	-1.34328	0.0350332	20.0351	19.5564	18.1448	20.9106	20.4499	20.4057
IPYR2_HUMAN	Inorganic pyrophosphatase 2, mitochondrial	PPA2	37920	2	1.18802	0.0351965	20.0948	19.6259	19.9079	18.1215	19.6584	18.2847
PROF2_HUMAN	Profilin-2	PFN2	15046	4	1.7253	0.0357782	22.5941	22.6411	22.5454	20.9822	22.1846	19.438
A1BG_HUMAN	Alpha-1B-glycoprotein	A1BG	54254	5	-1.13639	0.0359319	21.6151	21.6295	20.2058	22.4238	22.3199	22.1159
NUCL_HUMAN	Nucleolin	NCL	76614	15	0.65466	0.0360316	24.7043	24.8335	25.0423	23.9614	24.2956	24.3591
COBA1_HUMAN	Collagen alpha-1(XI) chain	COL11A1	181065	29	-0.877859	0.0364447	25.8663	25.5392	26.0842	27.0914	26.1439	26.888
COAA1_HUMAN	Collagen alpha-1(X) chain	COL10A1	66158	8	-1.79919	0.0364976	18.9667	20.7552	21.6248	22.5002	21.6476	22.5964
A0A125QYY9_HUMAN	IBM-B2 heavy chain variable region (Fragment)		13569	2	-0.897125	0.0369125	19.5145	18.7637	19.6045	20.4099	20.4044	19.7598
TRY1_HUMAN	Trypsin-1	PRSS1	26558	1	-0.849653	0.0370374	19.2068	18.9144	19.5576	20.5626	19.7229	19.9423
HEBP1_HUMAN	Heme-binding protein 1	HEBP1	21097	3	1.47488	0.0371606	22.1938	20.3838	21.5272	19.067	20.2273	20.386
XPO2_HUMAN	Exportin-2	CSE1L	110417	2	-0.75337	0.0372248	17.0765	17.1753	16.7648	17.3554	18.0785	17.8427
G6PD_HUMAN	Glucose-6-phosphate 1-dehydrogenase	G6PD	59257	9	0.611424	0.0372661	22.7209	22.5028	22.5494	21.938	21.8396	22.1613
ALBU_HUMAN	Serum albumin	ALB	69367	57	-1.29486	0.0373892	31.2835	31.5898	29.7344	32.2271	32.195	32.0701
A0A0A0MT84_HUMAN	T cell receptor gamma joining P2 (Fragment)	TRGJP2	2217	1	-1.04971	0.0375593	19.5894	20.3575	18.9658	20.3447	20.9112	20.806
CYC_HUMAN	Cytochrome c	CYCS	11749	6	0.874237	0.037888	24.5137	24.7221	24.3793	23.0304	23.9658	23.9961
SDF1_HUMAN	Stromal cell-derived factor 1	CXCL12	10666	1	-1.58048	0.0381601	18.4628	16.9233	18.6792	18.6457	20.2071	19.954
A0A384MDU2_HUMAN	Collagen, type I, alpha 2, isoform CRA_c	COL1A2	129288	3	-1.3879	0.0383038	25.1446	24.197	24.0312	26.9001	25.3731	25.2634
AP1M1_HUMAN	AP-1 complex subunit mu-1	AP1M1	48587	8	0.696319	0.0391171	22.4429	22.6335	22.5594	21.7148	22.2453	21.5867
J3QSU6_HUMAN	Tenascin	TNC	220853	2	-3.08631	0.0392519	14.7016	14.3285	18.9231	18.3406	19.604	19.2675
HNRPC_HUMAN	Heterogeneous nuclear ribonucleoproteins C1/C2	HNRNPC	33670	8	0.753126	0.0394489	23.6614	23.8275	23.8094	22.6518	22.8953	23.4918
SPON2_HUMAN	Spondin-2	SPON2	35846	3	-1.24995	0.0401105	19.3145	19.8091	21.0223	20.8794	21.2768	21.7396
CLIC1_HUMAN	Chloride intracellular channel protein 1	CLIC1	26923	11	0.823677	0.0402015	24.5404	23.6438	24.3896	23.1589	23.6179	23.3261
RS5_HUMAN	40S ribosomal protein S5	RPS5	22876	2	1.31503	0.0406773	18.0378	17.4171	19.1449	16.3677	17.5017	16.7853
HV434_HUMAN	Immunoglobulin heavy variable 4-34	IGHV4-34	13815	2	-0.698295	0.0406842	21.125	21.1346	21.1298	21.7679	22.2304	21.486
K1C9_HUMAN	Keratin, type I cytoskeletal 9	KRT9	62064	15	-0.955854	0.0409284	24.1096	24.2136	24.9703	25.4822	24.8461	25.8328
NDNF_HUMAN	Protein NDNF	NDNF	64673	8	-3.11613	0.0420124	16.4078	20.9593	21.1992	22.6433	22.3673	22.9041
SVEP1_HUMAN	Sushi, von Willebrand factor type A, EGF and pentraxin domain-containing protein 1	SVEP1	390170	28	-2.04291	0.0426788	20.2273	22.8185	22.8979	23.1359	24.0695	24.8671
ABHEB_HUMAN	Protein ABHD14B	ABHD14B	22346	7	0.79828	0.0427586	23.574	23.7365	23.7211	22.3353	23.3516	22.95
HDGF_HUMAN	Hepatoma-derived growth factor	HDGF	26788	7	1.40866	0.042882	23.5745	23.9565	23.6162	21.1566	22.3347	23.43
TFG_HUMAN	Protein TFG	TFG	43448	2	0.671552	0.0429464	22.6762	23.0534	22.5562	21.8823	22.0394	22.3494
EXTL2_HUMAN	Exostosin-like 2	EXTL2	37466	5	-0.727115	0.0431027	20.8475	20.6744	21.2196	21.8828	21.7745	21.2656
ERH_HUMAN	Enhancer of rudimentary homolog	ERH	12259	1	0.664553	0.0435974	20.2137	20.2124	20.3061	19.2026	19.6683	19.8677
TSP3_HUMAN	Thrombospondin-3	THBS3	104201	19	-0.691194	0.0440911	25.5858	25.7836	25.0828	26.3311	26.1413	26.0534
A2J1N5_HUMAN	Rheumatoid factor RF-ET6 (Fragment)		10450	1	-0.881441	0.0441376	17.5474	17.4742	18.4638	18.8001	18.9499	18.3797
RS27A_HUMAN	Ubiquitin-40S ribosomal protein S27a	RPS27A	17965	7	0.874119	0.044483	26.09	26.4438	25.993	24.6891	25.3926	25.8228
A0A1B0GTB0_HUMAN	Renin receptor (Fragment)	ATP6AP2	33016	3	1.28333	0.0446885	20.2198	20.1611	20.4675	19.8885	17.8613	19.2485
RB11B_HUMAN	Ras-related protein Rab-11B	RAB11B	24489	7	0.670254	0.0450724	23.4557	23.3432	22.9182	22.4391	22.4354	22.8319
IMB1_HUMAN	Importin subunit beta-1	KPNB1	97170	17	0.683755	0.0456093	24.2433	24.7536	24.5945	23.5185	23.9827	24.0389
DDX6_HUMAN	Probable ATP-dependent RNA helicase DDX6	DDX6	54417	2	-1.10682	0.0456646	18.9788	17.6988	19.3722	19.7512	19.7439	19.8751
EHD2_HUMAN	EH domain-containing protein 2	EHD2	61161	2	0.788367	0.0456809	21.2593	21.6359	21.4542	20.1633	20.6765	21.1445
1433Z_HUMAN	14-3-3 protein zeta/delta	YWHAZ	27745	13	0.646956	0.045848	27.5055	27.8829	27.2768	26.8321	26.8337	27.0586
L0R4Z3_HUMAN	Alternative protein KCTD3	KCTD3	4629	1	0.921535	0.0458524	20.0001	19.1713	20.0353	18.2749	18.9977	19.1696
IGM_HUMAN	Immunoglobulin mu heavy chain		63486	1	-0.653001	0.0461896	18.443	18.6044	18.638	19.5204	19.2562	18.8678
CASP3_HUMAN	Caspase-3	CASP3	31608	2	-0.651207	0.0462454	19.846	19.1717	19.434	20.117	20.111	20.1773
COPZ1_HUMAN	Coatomer subunit zeta-1	COPZ1	20198	2	1.36529	0.0464527	16.4354	16.428	14.4824	14.2417	14.6467	14.3614
ANXA6_HUMAN	Annexin A6	ANXA6	75873	11	-0.613721	0.0467506	21.9075	21.8086	22.2376	22.511	22.7953	22.4885
B7Z1I4_HUMAN	cDNA FLJ57258, highly similar to Neurotrimin		38249	5	-0.605371	0.0468833	21.6457	21.6636	22.0456	22.2352	22.4162	22.5196
NXP20_HUMAN	Protein NOXP20	FAM114A1	60742	2	1.34927	0.0471228	19.6117	19.7322	20.426	18.1733	19.7607	17.7881
1433T_HUMAN	14-3-3 protein theta	YWHAQ	27764	10	0.641162	0.0471277	25.4795	25.5916	25.1378	24.5397	24.7424	25.0033
NXN_HUMAN	Nucleoredoxin	NXN	48392	1	0.862357	0.0487559	18.6095	18.9042	19.5697	17.7253	18.2732	18.4978
PRDX5_HUMAN	Peroxiredoxin-5, mitochondrial	PRDX5	22086	10	0.600779	0.0488012	23.6261	23.5083	23.9834	22.9739	23.1655	23.1761
ILF2_HUMAN	Interleukin enhancer-binding factor 2	ILF2	43062	7	0.725568	0.0493961	22.2517	22.6286	23.1436	21.8478	21.8989	22.1005
DDAH2_HUMAN	N(G),N(G)-dimethylarginine dimethylaminohydrolase 2	DDAH2	29644	8	0.730653	0.0500437	23.9607	24.3244	24.2256	22.9761	23.4934	23.8493
PGFRB_HUMAN	Platelet-derived growth factor receptor beta	PDGFRB	123968	6	-0.806203	0.0503262	21.7404	20.6441	21.4755	22.0741	22.0483	22.1561
GRB2_HUMAN	Growth factor receptor-bound protein 2	GRB2	25206	4	1.62386	0.0504996	21.2119	20.4764	20.9512	17.7229	20.4179	19.6271
COF1_HUMAN	Cofilin-1	CFL1	18502	10	0.650335	0.0505468	27.1981	26.7652	26.6603	25.988	26.2361	26.4486
SUMF1_HUMAN	Formylglycine-generating enzyme	SUMF1	40556	1	-0.667936	0.0510213	20.3767	21.0182	20.3431	21.1295	21.2658	21.3465
A8K6G4_HUMAN	cDNA FLJ77564		80230	7	-1.13316	0.0517859	21.4396	22.9762	22.6086	22.9352	23.5519	23.9369
TSN_HUMAN	Translin	TSN	26183	8	0.948158	0.0520202	22.8593	23.5191	23.163	21.4765	22.7656	22.4547
PSME2_HUMAN	Proteasome activator complex subunit 2	PSME2	27402	5	1.29867	0.0525093	21.5818	22.1215	22.5658	19.7522	20.8478	21.7731
CXCL7_HUMAN	Platelet basic protein	PPBP	13894	2	1.44937	0.0525181	22.4415	22.083	20.8785	19.2179	20.9376	20.8993
KAD1_HUMAN	Adenylate kinase isoenzyme 1	AK1	21635	7	0.573591	0.0526969	23.4627	23.3105	23.141	22.6191	22.9439	22.6304
CEMIP_HUMAN	Cell migration-inducing and hyaluronan-binding protein	CEMIP	152998	21	-1.66675	0.0528861	23.9305	21.1662	23.2017	24.9179	24.0556	24.325
MMRN1_HUMAN	Multimerin-1	MMRN1	138110	1	-0.791643	0.0531625	15.8426	15.7899	16.1798	17.2482	16.7543	16.1846
HNRH3_HUMAN	Heterogeneous nuclear ribonucleoprotein H3	HNRNPH3	36926	2	2.63645	0.0532559	18.0147	18.8406	19.2164	18.7865	14.8349	14.5409
CTNA1_HUMAN	Catenin alpha-1	CTNNA1	100071	9	1.1881	0.0540044	21.6944	22.859	22.6869	20.4631	22.067	21.1458
ALDOC_HUMAN	Fructose-bisphosphate aldolase C	ALDOC	39456	6	0.533348	0.0541918	23.3481	23.3457	23.4556	22.6906	22.8903	22.9683
ILF3_HUMAN	Interleukin enhancer-binding factor 3	ILF3	95338	20	0.564029	0.0544208	24.8859	24.9541	25.1371	24.2334	24.4243	24.6274
MYL6_HUMAN	Myosin light polypeptide 6	MYL6	16930	10	0.552729	0.0546896	25.2042	25.251	25.1744	24.4166	24.7899	24.7649
MK01_HUMAN	Mitogen-activated protein kinase 1	MAPK1	41390	7	0.633493	0.0547388	22.1817	22.3037	22.798	21.6852	21.9795	21.7181
ENAH_HUMAN	Protein enabled homolog	ENAH	66510	9	0.940681	0.0548887	23.4206	23.4564	23.9013	21.9381	22.662	23.3562
RCC2_HUMAN	Protein RCC2	RCC2	56085	4	1.47396	0.0554795	20.0127	19.9197	19.9573	19.1674	19.3401	16.9603
LMNB1_HUMAN	Lamin-B1	LMNB1	66408	6	1.43835	0.0554927	22.2782	23.1561	22.1034	19.7735	21.4405	22.0087
UBE2N_HUMAN	Ubiquitin-conjugating enzyme E2 N	UBE2N	17138	6	0.73711	0.056601	22.764	22.902	23.3774	21.8045	22.4862	22.5415
ARPC3_HUMAN	Actin-related protein 2/3 complex subunit 3	ARPC3	20547	4	0.994533	0.0571007	21.37	22.3013	21.0793	20.877	19.9741	20.9159
PRDX1_HUMAN	Peroxiredoxin-1	PRDX1	22110	15	0.581285	0.0573872	27.1758	27.4579	27.105	26.4227	26.7174	26.8548
ANGL4_HUMAN	Angiopoietin-related protein 4	ANGPTL4	45214	1	-1.03778	0.0578053	18.6505	18.2212	19.561	19.626	20.4853	19.4347
FLNC_HUMAN	Filamin-C	FLNC	291022	52	0.516348	0.0580127	26.4206	26.4301	26.4436	25.7642	25.9557	26.0252
A0A024RDT5_HUMAN	Periostin, osteoblast specific factor, isoform CRA_a	POSTN	87021	2	-1.54555	0.0581231	24.5559	22.3021	23.7932	25.8231	24.1724	25.2923
A0A024R498_HUMAN	Serpin peptidase inhibitor, clade E (Nexin, plasminogen activator inhibitor type 1), member 2, isoform CRA_b	SERPINE2	44000	1	0.984129	0.0582276	26.5942	25.401	25.8824	25.6235	24.7367	24.565
EF1D_HUMAN	Elongation factor 1-delta	EEF1D	31122	7	0.622217	0.05857	24.1537	23.6225	23.9248	23.0353	23.2612	23.5378
PP1B_HUMAN	Serine/threonine-protein phosphatase PP1-beta catalytic subunit	PPP1CB	37187	2	1.99227	0.0586969	21.0461	21.2986	20.8381	19.1328	17.17	20.9031
GPC1_HUMAN	Glypican-1	GPC1	61680	10	-0.876774	0.0591416	22.3876	22.8	23.6798	24.0958	23.5851	23.8168
BIEA_HUMAN	Biliverdin reductase A	BLVRA	33428	7	1.28786	0.0593904	22.2106	21.644	21.442	19.4509	21.6279	20.3542
KAPCA_HUMAN	cAMP-dependent protein kinase catalytic subunit alpha	PRKACA	40590	3	1.07447	0.0598823	22.2602	22.78	22.0052	21.2535	20.4348	22.1337
CATF_HUMAN	Cathepsin F	CTSF	53366	3	-1.37151	0.0603988	17.5576	17.7326	16.6543	19.4605	19.195	17.4035
ASNA_HUMAN	ATPase ASNA1	ASNA1	38793	3	1.31083	0.0604154	20.0572	18.1852	19.3825	17.4227	17.5335	18.7362
THIO_HUMAN	Thioredoxin	TXN	11737	5	1.27167	0.0604783	23.5696	23.1596	23.8177	20.9809	23.036	22.7149
INHBA_HUMAN	Inhibin beta A chain	INHBA	47442	35	0.80793	0.0606362	27.2906	27.4512	26.8317	26.9607	26.31	25.879
CYBP_HUMAN	Calcyclin-binding protein	CACYBP	26210	3	0.731824	0.060863	20.9741	20.6666	21.0254	19.6307	20.6251	20.2147
CO5_HUMAN	Complement C5	C5	188305	2	-0.910208	0.0608697	19.1108	18.9513	17.9115	19.5567	19.9584	19.1892
THIM_HUMAN	3-ketoacyl-CoA thiolase, mitochondrial	ACAA2	41924	9	1.13525	0.0623175	22.2771	22.8326	22.4134	21.8138	22.0507	20.2528
MIME_HUMAN	Mimecan	OGN	33922	2	-1.58911	0.0627813	17.5547	16.9056	17.4776	17.5211	18.7471	20.437
B4DMY3_HUMAN	cDNA FLJ60713, highly similar to Homo sapiens heterogeneous nuclear ribonucleoprotein A/B (HNRPAB), transcript variant 1, mRNA		35009	3	0.671588	0.0632794	21.4353	21.7291	22.3219	21.2465	21.0353	21.1897
LGUL_HUMAN	Lactoylglutathione lyase	GLO1	20778	6	0.508966	0.0634118	23.061	22.9491	23.0424	22.6772	22.4358	22.4126
ADA17_HUMAN	Disintegrin and metalloproteinase domain-containing protein 17	ADAM17	93021	2	1.29466	0.0634699	18.6736	18.3817	20.1354	18.6108	17.5047	17.1913
Q6N093_HUMAN	Uncharacterized protein DKFZp686I04196 (Fragment)	DKFZp686I04196	46061	5	-1.17871	0.0634953	25.0797	25.6589	23.653	26.1485	26.1449	25.6343
RHG01_HUMAN	Rho GTPase-activating protein 1	ARHGAP1	50436	7	1.22737	0.0635141	22.7335	22.6428	23.0284	20.3134	22.0105	22.3986
MRC2_HUMAN	C-type mannose receptor 2	MRC2	166674	14	0.713553	0.0636639	22.3526	22.9573	23.0281	21.6856	22.0843	22.4275
MARE1_HUMAN	Microtubule-associated protein RP/EB family member 1	MAPRE1	29999	7	0.570703	0.0638298	22.9389	22.6481	22.9368	22.5296	22.0204	22.2617
STC2_HUMAN	Stanniocalcin-2	STC2	33249	4	-0.901355	0.0638626	23.2629	24.5886	23.3346	24.4906	24.8	24.5995
SAMP_HUMAN	Serum amyloid P-component	APCS	25387	6	-0.648812	0.0639331	25.9208	25.4337	25.4139	26.3425	25.873	26.4995
RSU1_HUMAN	Ras suppressor protein 1	RSU1	31540	6	0.543741	0.0646339	22.9591	23.3181	22.8551	22.4104	22.5508	22.5399
PEPL1_HUMAN	Probable aminopeptidase NPEPL1	NPEPL1	55861	4	1.27039	0.0651781	19.7959	21.1802	20.7934	18.2645	20.0904	19.6034
ESM1_HUMAN	Endothelial cell-specific molecule 1	ESM1	20095	1	1.14206	0.0656027	16.8726	18.6847	18.6539	16.8574	17.0875	16.84
APEX1_HUMAN	DNA-(apurinic or apyrimidinic site) lyase	APEX1	35555	9	0.730555	0.0661159	23.3376	23.7327	23.3206	22.1735	23.1675	22.8583
6PGL_HUMAN	6-phosphogluconolactonase	PGLS	27547	11	0.608682	0.0661844	24.4059	24.2994	24.7878	23.5618	24.0572	24.048
1433G_HUMAN	14-3-3 protein gamma	YWHAG	28303	7	0.631434	0.0661969	26.7086	27.0942	26.2731	26.0043	26.0247	26.1526
AP2A1_HUMAN	AP-2 complex subunit alpha-1	AP2A1	107546	21	0.522376	0.0664007	23.9804	24.134	23.9332	23.3647	23.7108	23.405
MMP14_HUMAN	Matrix metalloproteinase-14	MMP14	65894	3	0.859971	0.0664963	21.909	21.3069	21.5548	21.0051	19.9778	21.2079
PUR6_HUMAN	Multifunctional protein ADE2	PAICS	47079	4	0.950345	0.0669092	21.3103	21.5832	21.6924	20.3533	19.9025	21.4793
SNX3_HUMAN	Sorting nexin-3	SNX3	18762	2	1.40118	0.0673931	20.3658	20.6068	20.5036	17.5624	19.6702	20.0401
RAB7A_HUMAN	Ras-related protein Rab-7a	RAB7A	23490	4	1.64905	0.0677395	20.109	20.1278	20.2353	17.138	20.2801	18.1068
VAPA_HUMAN	Vesicle-associated membrane protein-associated protein A	VAPA	27893	3	0.651877	0.0678982	21.4596	20.8858	21.727	20.7195	20.543	20.8544
SPB6_HUMAN	Serpin B6	SERPINB6	42622	15	0.577786	0.068419	24.5605	24.3665	24.6255	23.7374	24.3	23.7817
Q9UL85_HUMAN	Myosin-reactive immunoglobulin kappa chain variable region (Fragment)		11761	3	-0.999932	0.0694908	21.3383	21.6506	19.9667	21.8894	22.1514	21.9146
GPC6_HUMAN	Glypican-6	GPC6	62736	3	-0.584613	0.0695647	19.2039	19.5538	19.515	20.1891	20.1774	19.6599
THOP1_HUMAN	Thimet oligopeptidase	THOP1	78840	5	0.697376	0.0695951	22.1006	21.8695	22.0096	20.925	21.0759	21.8868
IF4A1_HUMAN	Eukaryotic initiation factor 4A-I	EIF4A1	46154	8	0.675027	0.0699079	22.5081	22.8255	22.905	21.5536	22.4014	22.2584
S10AD_HUMAN	Protein S100-A13	S100A13	11471	2	1.0787	0.0702282	20.7866	20.372	20.5617	18.5669	19.3966	20.5207
SDC1_HUMAN	Syndecan-1	SDC1	32462	1	-0.561482	0.0702372	18.7802	18.5553	18.9402	19.5954	19.2713	19.0935
KAP2_HUMAN	cAMP-dependent protein kinase type II-alpha regulatory subunit	PRKAR2A	45518	3	0.936875	0.0705667	20.2912	20.0697	19.6431	18.2658	19.1225	19.8052
MANBA_HUMAN	Beta-mannosidase	MANBA	100895	10	-0.603009	0.0705877	23.311	22.6297	22.874	23.7579	23.4103	23.4556
UBC12_HUMAN	NEDD8-conjugating enzyme Ubc12	UBE2M	20900	1	0.777987	0.0706478	18.4807	17.5308	18.596	17.3928	17.1745	17.7063
UCHL3_HUMAN	Ubiquitin carboxyl-terminal hydrolase isozyme L3	UCHL3	26183	5	0.640468	0.070654	22.1766	22.6661	22.0425	21.2965	21.8033	21.8639
MGAT1_HUMAN	Alpha-1,3-mannosyl-glycoprotein 2-beta-N-acetylglucosaminyltransferase	MGAT1	50878	1	-0.567465	0.0712187	17.8454	17.469	17.9845	18.5483	18.3089	18.1442
LRC59_HUMAN	Leucine-rich repeat-containing protein 59	LRRC59	34930	1	1.14757	0.0712748	17.7909	16.7804	18.7961	16.2987	17.0911	16.5349
PRDX6_HUMAN	Peroxiredoxin-6	PRDX6	25035	11	0.496025	0.0716975	25.1164	24.9642	24.8569	24.3803	24.4504	24.6187
TPM4_HUMAN	Tropomyosin alpha-4 chain	TPM4	28522	13	0.639462	0.0720538	26.4435	26.8942	26.3711	25.7798	25.671	26.3396
FKB10_HUMAN	Peptidyl-prolyl cis-trans isomerase FKBP10	FKBP10	64245	22	0.90051	0.072308	26.1902	25.4661	25.1642	25.3722	24.1854	24.5614
TIGAR_HUMAN	Fructose-2,6-bisphosphatase TIGAR	TIGAR	30063	2	0.905045	0.0724827	20.2674	20.2356	20.4632	18.4929	19.8566	19.9016
QPCT_HUMAN	Glutaminyl-peptide cyclotransferase	QPCT	40877	2	2.25915	0.0726326	18.8039	22.7835	22.3805	19.7818	19.0657	18.3431
ASNS_HUMAN	Asparagine synthetase [glutamine-hydrolyzing]	ASNS	64370	7	0.983854	0.0726823	20.902	21.282	22.1409	19.7536	20.598	21.0217
TALDO_HUMAN	Transaldolase	TALDO1	37540	13	0.505533	0.0729148	26.443	26.2569	26.1616	25.6804	25.7014	25.9632
AP2B1_HUMAN	AP-2 complex subunit beta	AP2B1	104553	10	0.481225	0.0734351	24.0863	24.075	24.0536	23.4623	23.5664	23.7425
H1BP3_HUMAN	HCLS1-binding protein 3	HS1BP3	42780	4	2.00075	0.0736111	18.6467	18.7773	19.6769	17.4912	18.7234	14.884
NID1_HUMAN	Nidogen-1	NID1	136377	18	-1.03507	0.0739659	23.1977	24.8327	24.1754	24.5085	25.4558	25.3468
FABP5_HUMAN	Fatty acid-binding protein 5	FABP5	15164	9	0.487149	0.073989	23.669	23.6168	23.7745	23.0511	23.204	23.3439
GAK1B_HUMAN	Golgi-associated kinase 1B	GASK1B	57552	5	-1.29757	0.0740733	19.6306	18.9476	20.5258	21.324	21.7931	19.8796
ATRN_HUMAN	Attractin	ATRN	158537	9	-0.572297	0.0745562	22.4126	23.0795	22.7288	23.4299	23.168	23.3399
IL6_HUMAN	Interleukin-6	IL6	23718	2	1.2537	0.0746943	19.699	19.0548	20.0352	19.61	17.4756	17.9424
TLN1_HUMAN	Talin-1	TLN1	269767	86	0.594064	0.0748197	26.446	26.7812	26.9872	25.8134	26.346	26.2727
DNS2A_HUMAN	Deoxyribonuclease-2-alpha	DNASE2	39581	2	0.732615	0.0752845	22.1668	22.1667	22.011	21.9209	20.7408	21.485
AEBP1_HUMAN	Adipocyte enhancer-binding protein 1	AEBP1	130929	33	-0.746917	0.0762239	26.4042	27.5744	27.1953	27.5988	27.8408	27.9749
ASSY_HUMAN	Argininosuccinate synthase	ASS1	46530	5	0.975882	0.0762722	22.0882	22.3748	22.3718	20.2665	21.8838	21.7569
UAP1_HUMAN	UDP-N-acetylhexosamine pyrophosphorylase	UAP1	58769	4	1.11325	0.0764368	20.6255	19.2804	20.3381	18.0472	19.578	19.2791
S6BGF5_HUMAN	IgG H chain		25600	2	-1.17696	0.0770314	22.1629	22.5742	20.474	22.6827	23.2606	22.7987
GDIR1_HUMAN	Rho GDP-dissociation inhibitor 1	ARHGDIA	23207	9	0.495446	0.0773524	25.4061	25.3881	25.7175	25.0309	24.8961	25.0984
C0IMJ3_HUMAN	Periostin isoform thy6		87272	3	-0.995803	0.0774433	27.7081	26.3277	26.631	28.3181	27.1945	28.1415
PLST_HUMAN	Plastin-3	PLS3	70811	42	0.515768	0.0779039	26.9601	27.228	27.2524	26.3966	26.7939	26.7027
SERB_HUMAN	Phosphoserine phosphatase	PSPH	25008	5	0.652951	0.0779577	20.5022	20.9216	21.2328	20.073	20.6268	19.998
PGM2_HUMAN	Phosphoglucomutase-2	PGM2	68283	11	1.79915	0.0780354	22.1334	20.962	22.9261	18.3983	20.9591	21.2667
TIMP2_HUMAN	Metalloproteinase inhibitor 2	TIMP2	24399	18	0.672781	0.0781655	27.1375	27.66	27.2887	26.9798	26.1598	26.9283
CRK_HUMAN	Adapter molecule crk	CRK	33831	9	0.572624	0.0782516	22.7526	23.3749	23.0184	22.2493	22.5178	22.661
ROA2_HUMAN	Heterogeneous nuclear ribonucleoproteins A2/B1	HNRNPA2B1	37430	15	0.501806	0.0787352	26.2293	26.4921	26.113	25.6755	25.7261	25.9274
PSMD2_HUMAN	26S proteasome non-ATPase regulatory subunit 2	PSMD2	100200	10	0.689829	0.0788623	23.4678	23.2668	23.1401	21.9906	22.8332	22.9816
HABP2_HUMAN	Hyaluronan-binding protein 2	HABP2	62672	1	0.790769	0.0791684	21.8653	22.6593	21.4805	20.8206	21.3021	21.5101
NDKA_HUMAN	Nucleoside diphosphate kinase A	NME1	17149	1	0.660232	0.0807773	24.2733	24.9864	23.9891	23.8423	23.6376	23.7882
LAMA5_HUMAN	Laminin subunit alpha-5	LAMA5	399737	1	-1.03291	0.0809197	20.4888	21.5318	19.841	22.0688	21.8402	21.0512
TAGL_HUMAN	Transgelin	TAGLN	22611	38	0.638041	0.0813515	30.2334	30.9174	30.5735	29.5517	30.004	30.2546
PEBP1_HUMAN	Phosphatidylethanolamine-binding protein 1	PEBP1	21057	13	0.605683	0.0815653	25.9797	26.6604	26.0906	25.3471	25.8097	25.7569
A0A0X9UWL5_HUMAN	GCT-A5 light chain variable region (Fragment)		12468	4	-2.12416	0.0819174	20.1239	19.7035	16.1397	20.9776	21.1902	20.1719
ATLA3_HUMAN	Atlastin-3	ATL3	60542	2	-0.571796	0.0826181	18.5256	18.0876	18.717	18.7691	19.205	19.0714
NAMPT_HUMAN	Nicotinamide phosphoribosyltransferase	NAMPT	55521	2	0.589738	0.0826482	19.089	19.7338	19.7427	19.0843	19.0005	18.7115
ATPB_HUMAN	ATP synthase subunit beta, mitochondrial	ATP5F1B	56560	7	0.753267	0.0827828	21.6044	21.7306	21.896	21.1325	21.5543	20.2844
D3DTX7_HUMAN	Collagen, type I, alpha 1, isoform CRA_a	COL1A1	84740	2	-0.829393	0.0828546	28.3486	29.2632	27.8133	29.55	29.1628	29.2005
THY1_HUMAN	Thy-1 membrane glycoprotein	THY1	17935	3	-1.5785	0.0830256	21.8533	18.9854	21.8122	22.3534	22.6435	22.3895
TRPC7_HUMAN	Short transient receptor potential channel 7	TRPC7	99562	1	-0.68583	0.0835707	17.8256	17.3544	18.327	18.7379	18.651	18.1756
Q9NPP6_HUMAN	Immunoglobulin heavy chain variant (Fragment)		44786	2	-1.70851	0.0835738	21.2931	21.013	18.0535	21.9959	21.8354	21.6539
NUDC_HUMAN	Nuclear migration protein nudC	NUDC	38243	4	0.736431	0.0836373	19.554	19.1531	20.2087	18.7417	18.649	19.3159
PDC6I_HUMAN	Programmed cell death 6-interacting protein	PDCD6IP	96023	11	0.763676	0.0838961	22.5399	22.8299	23.2029	21.4472	22.2157	22.6188
OTUB1_HUMAN	Ubiquitin thioesterase OTUB1	OTUB1	31284	7	0.513	0.0840926	23.0917	23.1832	23.2481	22.7068	22.9115	22.3657
GLO2_HUMAN	Hydroxyacylglutathione hydrolase, mitochondrial	HAGH	33806	1	0.699212	0.0843591	19.5267	18.8293	19.7135	18.3524	18.5504	19.069
A0A068LKQ0_HUMAN	Ig heavy chain variable region (Fragment)		13353	1	-0.996246	0.0846055	21.8674	22.0009	20.2457	22.4334	22.3938	22.2754
PROF1_HUMAN	Profilin-1	PFN1	15054	15	0.54546	0.0854675	27.415	27.6244	27.8237	26.7421	27.2891	27.1956
FSCN1_HUMAN	Fascin	FSCN1	54530	15	0.515105	0.0855429	26.1616	26.3176	25.8416	25.3958	25.7189	25.6608
A0A4W8ZXM2_HUMAN	Immunoglobulin heavy variable 3-72	IGHV3-72	11167	1	-0.966564	0.0859668	21.8553	21.9761	20.2739	22.3295	22.3781	22.2974
GBB1_HUMAN	Guanine nucleotide-binding protein G(I)/G(S)/G(T) subunit beta-1	GNB1	37377	3	-0.844726	0.0860348	21.5745	20.2044	21.5378	22.1068	21.9605	21.7837
TPIS_HUMAN	Triosephosphate isomerase	TPI1	30791	18	0.479408	0.0862089	29.1769	29.1758	28.8101	28.5866	28.5223	28.6156
PIPNB_HUMAN	Phosphatidylinositol transfer protein beta isoform	PITPNB	31540	8	0.589587	0.0866595	22.3153	22.1805	22.9311	21.7264	21.8522	22.0795
LMAN2_HUMAN	Vesicular integral-membrane protein VIP36	LMAN2	40229	5	-1.59948	0.0867861	22.5443	21.408	19.448	23.5031	22.2966	22.399
CNPY2_HUMAN	Protein canopy homolog 2	CNPY2	20652	4	1.21739	0.0886391	21.1562	21.8465	21.1403	20.0732	21.409	19.0087
DEST_HUMAN	Destrin	DSTN	18506	8	0.491586	0.089237	25.9342	25.701	25.4205	25.1562	25.2492	25.1756
RCN1_HUMAN	Reticulocalbin-1	RCN1	38890	10	0.667328	0.0895147	24.7595	25.4792	24.4031	24.0928	24.3865	24.1605
ARP5L_HUMAN	Actin-related protein 2/3 complex subunit 5-like protein	ARPC5L	16941	1	-1.77076	0.0901609	15.3841	15.0986	18.5534	17.9232	18.1335	18.2918
ENPP2_HUMAN	Ectonucleotide pyrophosphatase/phosphodiesterase family member 2	ENPP2	98994	13	-1.68201	0.0904544	22.9272	19.5489	21.5471	23.7011	22.3618	23.0063
RASA1_HUMAN	Ras GTPase-activating protein 1	RASA1	116403	1	0.65137	0.0907592	17.3351	17.179	18.105	16.7366	17.164	16.7644
HIBCH_HUMAN	3-hydroxyisobutyryl-CoA hydrolase, mitochondrial	HIBCH	43482	2	0.669975	0.091424	19.5669	19.7987	20.4845	18.9328	19.5907	19.3167
PPIC_HUMAN	Peptidyl-prolyl cis-trans isomerase C	PPIC	22763	3	0.855855	0.0914763	22.7781	21.8016	22.8996	21.3628	22.3025	21.2465
B4GA1_HUMAN	Beta-1,4-glucuronyltransferase 1	B4GAT1	47119	4	-1.35559	0.091889	19.8985	21.614	22.5494	23.0797	22.9706	22.0783
MA1B1_HUMAN	Endoplasmic reticulum mannosyl-oligosaccharide 1,2-alpha-mannosidase	MAN1B1	79580	1	-0.59901	0.0920309	16.2835	16.0645	16.9116	16.9251	17.2229	16.9086
DPP2_HUMAN	Dipeptidyl peptidase 2	DPP7	54341	4	0.782028	0.0922463	23.4199	22.7315	22.3019	22.5064	22.054	21.5468
CHSS2_HUMAN	Chondroitin sulfate synthase 2	CHPF	85467	2	-1.55768	0.0933879	17.8691	15.8813	18.1187	19.539	19.5181	17.485
HNRL2_HUMAN	Heterogeneous nuclear ribonucleoprotein U-like protein 2	HNRNPUL2	85105	3	0.803237	0.0940137	19.5926	18.1586	18.5192	17.7074	18.0488	18.1045
DUS3_HUMAN	Dual specificity protein phosphatase 3	DUSP3	20478	4	1.39625	0.09408	20.5362	18.536	20.8502	17.6447	19.2993	18.7896
CFAI_HUMAN	Complement factor I	CFI	65750	4	-1.15613	0.0956982	19.0108	21.0891	19.7451	20.7203	21.8434	20.7497
CDC37_HUMAN	Hsp90 co-chaperone Cdc37	CDC37	44468	6	2.17407	0.0966179	21.6711	22.3598	22.4924	17.2526	21.7667	20.9817
TXD17_HUMAN	Thioredoxin domain-containing protein 17	TXNDC17	13941	4	0.683243	0.0968394	22.9212	22.3954	22.9637	21.4641	22.435	22.3315
EF1G_HUMAN	Elongation factor 1-gamma	EEF1G	50119	13	0.440029	0.0974171	25.5751	25.4062	25.3659	24.8873	25.045	25.0949
GLOD4_HUMAN	Glyoxalase domain-containing protein 4	GLOD4	34793	8	0.585432	0.0979354	22.986	23.154	23.257	22.0243	22.8288	22.7875
GBRAP_HUMAN	Gamma-aminobutyric acid receptor-associated protein	GABARAP	13918	1	0.604851	0.0981005	20.5445	20.4409	20.5684	19.3717	20.0078	20.3597
USO1_HUMAN	General vesicular transport factor p115	USO1	107895	3	0.74746	0.0981414	18.5785	18.426	19.1333	17.4212	17.8462	18.6279
CBSL_HUMAN	Cystathionine beta-synthase-like protein	CBSL	60587	3	-0.984284	0.0984708	18.6028	18.9342	20.3986	19.8648	20.4041	20.6196
HS71A_HUMAN	Heat shock 70 kDa protein 1A	HSPA1A	70052	15	0.533571	0.0994819	24.7837	24.3903	24.8431	23.9475	23.9837	24.4852
Q5JPA6_HUMAN	Uncharacterized protein DKFZp434L081	DKFZp434L081	18217	1	-0.778359	0.0996088	22.6039	22.9429	22.2134	24.0638	23.3082	22.7233
PPIA_HUMAN	Peptidyl-prolyl cis-trans isomerase A	PPIA	18012	18	0.482716	0.0997805	27.4006	27.0258	27.5086	26.6973	26.9628	26.8268
DREB_HUMAN	Drebrin	DBN1	71429	7	0.539858	0.100079	23.6548	23.4721	23.2804	22.8179	22.6424	23.3274
DLRB1_HUMAN	Dynein light chain roadblock-type 1	DYNLRB1	10922	1	0.511488	0.100125	17.7777	17.4321	18.0197	17.1579	17.442	17.0951
GMFB_HUMAN	Glia maturation factor beta	GMFB	16713	3	1.21383	0.100414	19.4069	18.5455	19.842	18.622	16.7223	18.8086
PLOD1_HUMAN	Procollagen-lysine,2-oxoglutarate 5-dioxygenase 1	PLOD1	83550	24	-0.760136	0.100438	25.0133	23.9825	24.493	25.8738	24.9317	24.9637
COR1C_HUMAN	Coronin-1C	CORO1C	53249	14	0.443355	0.100612	25.6048	25.6	25.7993	25.0695	25.2463	25.3583
LGMN_HUMAN	Legumain	LGMN	49411	2	-1.67473	0.103038	18.4291	15.2447	18.1016	19.498	19.2352	18.0663
IGHG4_HUMAN	Immunoglobulin heavy constant gamma 4	IGHG4	35941	3	-0.820439	0.103173	21.6779	22.1374	20.6761	22.554	22.5143	21.8845
ANAG_HUMAN	Alpha-N-acetylglucosaminidase	NAGLU	82266	6	-1.02307	0.10347	20.4779	18.5933	20.5327	20.9199	20.8843	20.8689
SYWC_HUMAN	Tryptophan--tRNA ligase, cytoplasmic	WARS	53165	25	0.521577	0.103478	24.9115	25.4871	25.1056	24.4994	24.9262	24.5139
ANXA5_HUMAN	Annexin A5	ANXA5	35937	8	-0.451749	0.104065	22.4837	22.2221	22.3877	23.0129	22.7873	22.6486
FRIH_HUMAN	Ferritin heavy chain	FTH1	21226	5	0.593115	0.104429	23.9451	24.3573	23.5547	23.7086	23.1074	23.2618
XPOT_HUMAN	Exportin-T	XPOT	109964	6	1.57677	0.104437	19.6961	20.3356	20.7471	17.1853	20.5631	18.3002
CCD80_HUMAN	Coiled-coil domain-containing protein 80	CCDC80	108174	41	-0.685564	0.104562	26.5404	26.1473	26.995	27.5293	26.6756	27.5346
DCTD_HUMAN	Deoxycytidylate deaminase	DCTD	20016	4	0.816541	0.104897	21.0094	20.3038	20.8829	20.2571	20.4323	19.057
SPB7_HUMAN	Serpin B7	SERPINB7	42905	2	-1.07762	0.105222	18.2222	17.7942	18.0274	17.7772	19.512	19.9875
PARVA_HUMAN	Alpha-parvin	PARVA	42244	9	0.608869	0.106693	23.2251	23.0568	23.8925	22.5241	23.1306	22.6931
A0A384MR50_HUMAN	F-actin-capping protein subunit beta		30629	16	0.448153	0.107793	25.0042	25.1686	25.0665	24.3887	24.6975	24.8086
SC24C_HUMAN	Protein transport protein Sec24C	SEC24C	118325	5	0.970389	0.108051	20.0129	19.7674	20.8984	18.3185	20.0471	19.4019
EMAL4_HUMAN	Echinoderm microtubule-associated protein-like 4	EML4	108916	5	1.29646	0.10807	21.4438	20.9667	21.4148	18.3179	21.0016	20.6166
4F2_HUMAN	4F2 cell-surface antigen heavy chain	SLC3A2	67994	7	-0.580152	0.108146	20.7408	20.4054	20.8465	21.6152	21.3647	20.7532
HPRT_HUMAN	Hypoxanthine-guanine phosphoribosyltransferase	HPRT1	24579	8	0.697003	0.108321	22.1561	21.6941	22.4893	20.7803	21.6895	21.7787
AMPB_HUMAN	Aminopeptidase B	RNPEP	72596	12	0.654627	0.108492	23.0024	22.583	22.98	21.5575	22.3902	22.6539
MAT2B_HUMAN	Methionine adenosyltransferase 2 subunit beta	MAT2B	37552	4	0.855497	0.108522	21.159	20.8827	21.6145	19.4665	21.0943	20.5289
QOR_HUMAN	Quinone oxidoreductase	CRYZ	35207	8	1.11572	0.108679	22.5343	21.0981	22.6187	21.5421	19.918	21.4438
EEA1_HUMAN	Early endosome antigen 1	EEA1	162466	8	0.462671	0.108958	22.5032	22.6022	22.5805	21.8248	22.3647	22.1084
PDLI2_HUMAN	PDZ and LIM domain protein 2	PDLIM2	37459	4	0.840123	0.108965	22.8852	22.3436	22.6837	22.1018	22.4457	20.8447
LA_HUMAN	Lupus La protein	SSB	46837	2	0.676722	0.109488	19.4441	18.8421	19.2911	17.8514	18.8812	18.8145
KAD3_HUMAN	GTP:AMP phosphotransferase AK3, mitochondrial	AK3	25565	2	0.624507	0.110147	21.0294	21.5924	20.6671	20.4072	20.1671	20.8411
C1S_HUMAN	Complement C1s subcomponent	C1S	76684	37	-0.485447	0.111619	27.7449	28.3321	27.7931	28.3558	28.4514	28.5192
RAN_HUMAN	GTP-binding nuclear protein Ran	RAN	24423	5	2.4361	0.111671	23.0112	22.8474	23.2494	17.259	22.5506	21.9902
PTN11_HUMAN	Tyrosine-protein phosphatase non-receptor type 11	PTPN11	68436	1	0.464042	0.111839	18.6271	18.5117	19.046	18.2473	18.3389	18.2065
GDIB_HUMAN	Rab GDP dissociation inhibitor beta	GDI2	50663	26	0.433108	0.112233	26.3271	26.4534	26.4209	25.746	26.1277	26.0284
LIS1_HUMAN	Platelet-activating factor acetylhydrolase IB subunit alpha	PAFAH1B1	46638	11	0.47023	0.112908	24.0007	24.0393	23.514	23.3879	23.4714	23.284
GDN_HUMAN	Glia-derived nexin	SERPINE2	44002	1	0.822401	0.113164	24.0774	22.9755	23.9528	23.5777	22.555	22.4058
MESD_HUMAN	LRP chaperone MESD	MESD	26077	3	1.47206	0.114708	20.1168	19.3975	20.3342	16.5726	19.6675	19.1922
WISP2_HUMAN	WNT1-inducible-signaling pathway protein 2	WISP2	26825	6	-1.02935	0.114776	21.5832	23.7451	22.0854	23.1808	23.6391	23.6819
RL24_HUMAN	60S ribosomal protein L24	RPL24	17779	1	-0.494683	0.114814	17.9899	17.2578	17.6081	18.1114	18.105	18.1235
Q8N355_HUMAN	IGL@ protein	IGL@	24793	2	-0.880787	0.115039	23.3094	23.5733	21.8308	23.9796	23.8394	23.5367
LMNA_HUMAN	Prelamin-A/C	LMNA	74139	6	0.44058	0.115367	26.3435	26.1959	26.4054	25.7807	25.7184	26.1239
MOES_HUMAN	Moesin	MSN	67820	39	0.472184	0.115398	28.1343	28.5192	28.1243	27.5939	27.7283	28.039
KAP0_HUMAN	cAMP-dependent protein kinase type I-alpha regulatory subunit	PRKAR1A	42982	2	-1.71737	0.115552	15.7741	15.415	17.8034	17.016	17.2379	19.8907
Q59FG2_HUMAN	Low density lipoprotein-related protein 1 variant (Fragment)		262019	1	-0.574256	0.115787	19.6499	18.9723	19.55	20.3149	19.9888	19.5914
CATB_HUMAN	Cathepsin B	CTSB	37822	17	0.626835	0.115913	26.1482	26.0341	26.6222	25.0669	25.8009	26.0562
PCBP1_HUMAN	Poly(rC)-binding protein 1	PCBP1	37498	4	0.711137	0.115924	22.3754	21.467	22.7834	21.2287	21.7849	21.4788
ILEU_HUMAN	Leukocyte elastase inhibitor	SERPINB1	42742	7	0.412492	0.116183	23.6496	23.8111	23.6734	23.2883	23.1743	23.4341
A0A140VK07_HUMAN	Testicular secretory protein Li 7		73911	23	0.434414	0.116242	25.5247	25.7046	25.9596	25.2901	25.3688	25.2268
PTN23_HUMAN	Tyrosine-protein phosphatase non-receptor type 23	PTPN23	178974	3	1.72156	0.1164	19.4691	16.0594	19.6551	16.3301	17.1231	16.5658
A0A0C4DH35_HUMAN	Immunoglobulin heavy variable 3-35 (non-functional) (Fragment)	IGHV3-35	12810	1	-0.644686	0.116538	19.4769	18.5885	19.5657	20.0904	19.9912	19.4836
CAN1_HUMAN	Calpain-1 catalytic subunit	CAPN1	81890	13	0.438186	0.117144	23.5826	23.2965	23.6672	23.0664	22.9354	23.23
GOLM1_HUMAN	Golgi membrane protein 1	GOLM1	45333	4	-0.752389	0.117169	21.2249	22.0104	20.6183	22.4725	21.7947	21.8435
COCA1_HUMAN	Collagen alpha-1(XII) chain	COL12A1	333147	174	-0.600287	0.117341	31.4298	31.5455	30.8237	32.3378	31.6182	31.6439
DPP9_HUMAN	Dipeptidyl peptidase 9	DPP9	98263	1	0.813326	0.117686	18.5263	17.6859	18.5461	18.2845	16.9676	17.0662
CO4A2_HUMAN	Collagen alpha-2(IV) chain	COL4A2	167553	88	-1.03728	0.117767	28.8286	27.5992	27.3563	29.9788	28.3142	28.6029
SRBS2_HUMAN	Sorbin and SH3 domain-containing protein 2	SORBS2	124108	5	0.709719	0.118134	22.7909	21.6544	22.1822	22.0322	21.1734	21.2927
PARK7_HUMAN	Protein/nucleic acid deglycase DJ-1	PARK7	19891	12	0.476154	0.118188	25.1063	25.4192	25.5227	24.5897	24.928	25.102
CLUS_HUMAN	Clusterin	CLU	52495	15	0.486901	0.11994	26.8475	26.5376	26.3423	25.9244	26.3942	25.9481
CD44_HUMAN	CD44 antigen	CD44	81538	1	-0.63876	0.120064	20.4484	19.4807	20.6261	20.9412	20.8682	20.662
IGF2_HUMAN	Insulin-like growth factor II	IGF2	20140	3	1.03505	0.120909	26.2008	27.5349	26.8474	24.7644	26.7452	25.9684
CYTB_HUMAN	Cystatin-B	CSTB	11140	5	0.678487	0.121018	23.0409	22.4935	23.7691	22.1718	22.3747	22.7215
PLCG1_HUMAN	1-phosphatidylinositol 4,5-bisphosphate phosphodiesterase gamma-1	PLCG1	148532	1	-0.436316	0.121505	18.5603	18.3002	18.6068	19.0768	18.9945	18.705
CATD_HUMAN	Cathepsin D	CTSD	44552	21	0.552482	0.122545	26.5884	26.0518	25.8854	26.0063	25.4904	25.3714
TTBK1_HUMAN	Tau-tubulin kinase 1	TTBK1	142737	1	0.399256	0.12315	21.1381	21.0854	21.1318	20.7693	20.5645	20.8237
ALDOA_HUMAN	Fructose-bisphosphate aldolase A	ALDOA	39420	25	0.456177	0.123197	28.299	28.6608	28.0678	27.7867	27.9312	27.9412
FKBP7_HUMAN	Peptidyl-prolyl cis-trans isomerase FKBP7	FKBP7	25794	3	-1.01928	0.123404	19.3385	17.8024	17.333	18.8253	19.8261	18.8803
EPYC_HUMAN	Epiphycan	EPYC	36637	2	-0.443567	0.123796	20.3942	20.6074	20.5273	21.235	20.9065	20.7181
FAT1_HUMAN	Protocadherin Fat 1	FAT1	506273	7	-1.23107	0.12411	21.7477	19.1684	19.8712	22.0824	20.8159	21.5823
H0YA45_HUMAN	TBC domain-containing protein kinase-like protein (Fragment)	TBCK	2784	1	-0.572841	0.124296	18.7844	18.1684	18.0756	19.3488	18.6566	18.7415
PLIN3_HUMAN	Perilipin-3	PLIN3	47075	14	0.66778	0.124892	24.1726	24.4683	25.0041	23.3511	23.839	24.4516
SPB8_HUMAN	Serpin B8	SERPINB8	42767	2	1.5503	0.125044	18.3348	20.968	19.3441	16.4843	19.1294	18.3822
IF5A1_HUMAN	Eukaryotic translation initiation factor 5A-1	EIF5A	16832	9	0.535872	0.125219	23.6914	23.3311	24.2136	23.0897	23.4127	23.1261
MGAT2_HUMAN	Alpha-1,6-mannosyl-glycoprotein 2-beta-N-acetylglucosaminyltransferase	MGAT2	51550	1	-0.439086	0.125876	18.9152	19.0913	18.8806	19.5843	19.1101	19.5099
SEM3B_HUMAN	Semaphorin-3B	SEMA3B	83122	2	0.528412	0.126594	17.7175	17.5734	16.9593	16.7366	17.164	16.7644
H31T_HUMAN	Histone H3.1t	HIST3H3	15508	1	0.782584	0.127898	21.3767	22.458	21.2406	21.126	21.3369	20.2646
1433E_HUMAN	14-3-3 protein epsilon	YWHAE	29174	22	0.492422	0.128158	27.4738	27.9328	27.1536	26.9226	27.0358	27.1245
EPCR_HUMAN	Endothelial protein C receptor	PROCR	26671	4	-0.75149	0.128758	19.9021	19.3779	20.7615	20.7383	21.2328	20.3248
LFNG_HUMAN	Beta-1,3-N-acetylglucosaminyltransferase lunatic fringe	LFNG	41773	2	-1.43558	0.129185	17.9671	21.0391	21.022	21.3595	21.3198	21.6557
LY96_HUMAN	Lymphocyte antigen 96	LY96	18546	1	0.528902	0.129875	19.068	18.3156	18.5311	17.8268	18.3905	18.1107
B2MG_HUMAN	Beta-2-microglobulin	B2M	13715	2	0.727879	0.130449	24.5636	25.447	24.8433	23.4553	24.5933	24.6215
MDHC_HUMAN	Malate dehydrogenase, cytoplasmic	MDH1	36426	9	0.424374	0.131236	26.4794	26.8755	26.4781	26.0472	26.2705	26.2422
RBMX_HUMAN	RNA-binding motif protein, X chromosome	RBMX	42332	6	0.461183	0.132469	23.7807	24.0966	23.9191	23.3895	23.2045	23.8187
C4BPA_HUMAN	C4b-binding protein alpha chain	C4BPA	67033	4	-0.977939	0.133592	19.2009	20.0504	20.1368	21.6251	21.1069	19.59
SAE2_HUMAN	SUMO-activating enzyme subunit 2	UBA2	71224	1	0.581566	0.133719	19.3939	19.8251	19.2842	18.613	18.6396	19.5059
PAIP1_HUMAN	Polyadenylate-binding protein-interacting protein 1	PAIP1	53525	3	1.29981	0.13424	20.6295	21.394	21.7134	18.2243	21.1317	20.4815
SC31A_HUMAN	Protein transport protein Sec31A	SEC31A	133015	12	0.658616	0.135244	23.2907	22.8488	23.3365	21.7385	22.9129	22.8489
ENOG_HUMAN	Gamma-enolase	ENO2	47269	6	1.07107	0.135466	22.9112	23.037	22.073	22.232	20.2111	22.3648
VINC_HUMAN	Vinculin	VCL	123799	78	0.493284	0.135887	28.2738	28.9766	28.7118	27.8891	28.353	28.2402
TRXR1_HUMAN	Thioredoxin reductase 1, cytoplasmic	TXNRD1	70906	17	0.414356	0.136645	24.1365	24.1464	24.109	23.7768	23.9305	23.4415
A0PK02_HUMAN	PLXNB2 protein	PLXNB2	56277	1	-0.511747	0.136718	17.6593	18.0287	18.4344	18.4478	18.8501	18.3597
SCRN1_HUMAN	Secernin-1	SCRN1	46382	3	-0.587029	0.13677	20.6622	19.6895	20.676	20.8096	21.1654	20.8138
RS11_HUMAN	40S ribosomal protein S11	RPS11	18431	2	-0.523861	0.137094	21.6553	21.4277	20.7647	21.8515	21.9443	21.6234
TWSG1_HUMAN	Twisted gastrulation protein homolog 1	TWSG1	25017	1	-0.833452	0.137143	19.9249	18.1539	19.3643	20.403	19.8956	19.6449
FUCO_HUMAN	Tissue alpha-L-fucosidase	FUCA1	53689	1	-0.464127	0.137459	18.1835	17.9711	17.716	18.7095	18.4282	18.1253
SOX5_HUMAN	Transcription factor SOX-5	SOX5	84026	1	0.607822	0.13751	17.4117	17.1266	18.0608	17.3712	16.872	16.5323
ITB5_HUMAN	Integrin beta-5	ITGB5	88054	1	-0.539067	0.138892	15.5878	16.2705	16.1397	16.2271	16.9602	16.4278
TARSH_HUMAN	Target of Nesh-SH3	ABI3BP	118642	15	-0.733307	0.139939	25.0568	23.5904	24.7431	25.5246	24.8432	25.2224
HRG_HUMAN	Histidine-rich glycoprotein	HRG	59578	2	-0.799574	0.140342	18.6346	17.415	18.8355	19.6135	19.1535	18.5168
RPEL1_HUMAN	Ribulose-phosphate 3-epimerase-like protein 1	RPEL1	25023	1	0.381514	0.140772	18.7055	18.8928	18.9572	18.4042	18.5644	18.4423
V9HW25_HUMAN	Epididymis secretory protein Li 273	HEL-S-273	32990	9	0.691779	0.141887	25.0741	25.8409	24.9175	24.3343	24.1396	25.2832
SYEP_HUMAN	Bifunctional glutamate/proline--tRNA ligase	EPRS	170591	13	0.672514	0.142451	23.9617	24.5884	23.1422	23.239	23.4377	22.9981
SERC_HUMAN	Phosphoserine aminotransferase	PSAT1	40423	20	0.38399	0.142953	27.5974	27.652	27.6549	27.0601	27.3966	27.2956
A16A1_HUMAN	Aldehyde dehydrogenase family 16 member A1	ALDH16A1	85127	3	-1.43457	0.143047	20.2506	17.4144	20.7685	20.6024	21.4178	20.717
UBA1_HUMAN	Ubiquitin-like modifier-activating enzyme 1	UBA1	117849	16	0.476776	0.144713	23.7934	23.7325	23.7865	22.8359	23.6632	23.3831
ENOA_HUMAN	Alpha-enolase	ENO1	47169	36	0.440074	0.145453	29.1503	29.422	29.4548	28.5826	28.9428	29.1814
MEGF6_HUMAN	Multiple epidermal growth factor-like domains protein 6	MEGF6	161185	7	-0.994694	0.145713	20.9706	22.271	20.2505	21.6336	22.9804	21.8622
LASP1_HUMAN	LIM and SH3 domain protein 1	LASP1	29717	9	0.466974	0.14694	23.9203	24.1187	23.3857	23.1898	23.4923	23.3418
AN32A_HUMAN	Acidic leucine-rich nuclear phosphoprotein 32 family member A	ANP32A	28585	2	0.43937	0.147375	21.7059	21.4174	21.6086	20.8746	21.0504	21.4889
UB2D2_HUMAN	Ubiquitin-conjugating enzyme E2 D2	UBE2D2	16735	1	0.468115	0.147938	21.7496	21.2932	22.0929	21.2213	21.3529	21.1572
NIBA2_HUMAN	Protein Niban 2	NIBAN2	84138	14	0.381357	0.148462	23.5554	23.4962	23.7365	23.0558	23.2597	23.3285
LAMP1_HUMAN	Lysosome-associated membrane glycoprotein 1	LAMP1	44882	5	0.672823	0.148651	23.9831	24.349	23.1489	23.6936	22.7915	22.9775
CPSF5_HUMAN	Cleavage and polyadenylation specificity factor subunit 5	NUDT21	26227	5	0.541039	0.149332	21.6999	21.6974	21.7154	21.4024	21.5612	20.5259
CHSTE_HUMAN	Carbohydrate sulfotransferase 14	CHST14	42997	1	-0.725618	0.149852	17.1476	16.9225	18.5048	18.174	18.3963	18.1814
AACT_HUMAN	Alpha-1-antichymotrypsin	SERPINA3	47651	9	-0.791436	0.150068	24.0711	24.7593	22.9298	24.8544	24.8992	24.3809
MYH10_HUMAN	Myosin-10	MYH10	228999	2	0.58393	0.151719	19.6476	19.1882	19.894	18.6883	19.605	18.6847
H4_HUMAN	Histone H4	HIST1H4A	11367	6	0.806213	0.151754	23.0063	23.686	23.2939	22.6582	23.3832	21.5263
6PGD_HUMAN	6-phosphogluconate dehydrogenase, decarboxylating	PGD	53140	20	0.423863	0.153021	25.2392	24.9394	25.2587	24.6202	24.5116	25.0338
FHR1_HUMAN	Complement factor H-related protein 1	CFHR1	37651	2	-1.56758	0.153089	21.8214	18.4593	18.5298	22.1497	20.5189	20.8446
RU2A_HUMAN	U2 small nuclear ribonucleoprotein A'	SNRPA1	28416	2	0.790516	0.153464	18.4423	16.5444	17.7523	16.8803	16.9092	16.578
HEP2_HUMAN	Heparin cofactor 2	SERPIND1	57071	2	-0.986823	0.154313	19.1023	18.5367	17.8002	19.6561	20.4565	18.2871
C1RL_HUMAN	Complement C1r subcomponent-like protein	C1RL	53498	1	-0.595058	0.154863	19.9645	20.4633	19.1405	20.4403	20.4582	20.455
PSB10_HUMAN	Proteasome subunit beta type-10	PSMB10	28936	1	-1.63251	0.154999	14.309	13.7343	17.602	16.2945	17.6722	16.5761
LOXL4_HUMAN	Lysyl oxidase homolog 4	LOXL4	84483	3	0.671885	0.15552	19.9715	19.6406	20.3723	19.8229	18.512	19.6338
FLRT2_HUMAN	Leucine-rich repeat transmembrane protein FLRT2	FLRT2	74049	3	-1.69052	0.1557	15.6528	15.8031	19.2912	17.4686	18.9121	19.438
H0UI49_HUMAN	Laminin, alpha 4, isoform CRA_b	LAMA4	201824	51	-0.396148	0.155815	26.2656	26.6451	26.2979	26.9768	26.6706	26.7497
LAMC1_HUMAN	Laminin subunit gamma-1	LAMC1	177603	55	-0.439051	0.155932	26.7363	27.1671	26.6222	27.5442	27.0832	27.2154
Q96K68_HUMAN	cDNA FLJ14473 fis, clone MAMMA1001080, highly similar to Homo sapiens SNC73 protein (SNC73) mRNA		53088	5	-0.808426	0.156714	24.9018	25.4809	23.5536	25.6498	25.5221	25.1897
DPP3_HUMAN	Dipeptidyl peptidase 3	DPP3	82589	11	0.36068	0.156851	24.1763	24.3026	24.3472	23.8024	23.9271	24.0145
MET_HUMAN	Hepatocyte growth factor receptor	MET	155541	4	-0.783572	0.1579	20.2783	21.6452	20.4159	20.8348	21.9597	21.8956
A0A0S2Z4G4_HUMAN	Tropomyosin 3 isoform 1 (Fragment)	TPM3	29033	12	0.56283	0.158275	25.3263	25.2569	24.4732	24.4654	24.0488	24.8537
PSME1_HUMAN	Proteasome activator complex subunit 1	PSME1	28723	11	0.567026	0.158279	23.0476	23.4251	23.9607	22.4734	22.9252	23.3339
S10A6_HUMAN	Protein S100-A6	S100A6	10180	2	0.768805	0.158752	24.2761	24.5209	23.0488	22.9865	22.751	23.8018
XYLT1_HUMAN	Xylosyltransferase 1	XYLT1	107569	9	0.528788	0.160346	22.176	22.9253	22.9767	21.8082	22.1855	22.498
PUF60_HUMAN	Poly(U)-binding-splicing factor PUF60	PUF60	59875	6	0.668767	0.163753	20.9583	20.3667	21.8494	20.2631	20.1364	20.7686
CD81_HUMAN	CD81 antigen	CD81	25809	3	-0.458481	0.163851	21.1186	20.7189	21.4044	21.7702	21.6034	21.2437
DDX42_HUMAN	ATP-dependent RNA helicase DDX42	DDX42	102975	2	0.670246	0.163893	18.8908	18.6607	19.3775	18.5865	18.8592	17.4725
FCL_HUMAN	GDP-L-fucose synthase	TSTA3	35893	3	1.03644	0.164617	19.5067	20.1229	18.6665	17.8603	19.7562	17.5703
Q9BUM6_HUMAN	COL6A2 protein		47451	1	-2.19539	0.164635	21.1695	16.1554	21.6908	22.2335	21.9898	21.3786
FERM2_HUMAN	Fermitin family homolog 2	FERMT2	77861	19	0.368821	0.166815	24.5971	24.5585	24.5836	24.1362	24.0453	24.4513
A2KBB9_HUMAN	Anti-(ED-B) scFV (Fragment)		25145	2	-1.45411	0.167891	21.6176	22.2063	18.4611	22.1819	22.5029	21.9626
ADA10_HUMAN	Disintegrin and metalloproteinase domain-containing protein 10	ADAM10	84142	4	-0.678043	0.168951	21.0228	20.7738	20.8716	22.3368	20.6716	21.6939
ACTH_HUMAN	Actin, gamma-enteric smooth muscle	ACTG2	41877	2	1.54964	0.169104	18.6282	21.9788	17.9146	17.7115	18.0527	18.1085
Q32Q12_HUMAN	Nucleoside diphosphate kinase	NME1-NME2	32642	6	0.335106	0.169766	24.1484	24.1839	24.1886	23.8297	23.8256	23.8602
SH3L2_HUMAN	SH3 domain-binding glutamic acid-rich-like protein 2	SH3BGRL2	12326	1	-1.05833	0.16993	15.7947	15.2812	18.0061	17.4576	17.3207	17.4787
PEDF_HUMAN	Pigment epithelium-derived factor	SERPINF1	46312	15	-0.432709	0.170743	28.7739	29.1085	28.3775	29.3693	29.092	29.0967
PUR8_HUMAN	Adenylosuccinate lyase	ADSL	54889	3	0.379815	0.171071	21.5302	22.0343	21.6702	21.3357	21.4153	21.3442
GSTP1_HUMAN	Glutathione S-transferase P	GSTP1	23356	7	0.40482	0.171211	25.7869	25.6757	26.1737	25.3828	25.7105	25.3285
A0A068LL60_HUMAN	Ig heavy chain variable region (Fragment)		13270	2	-1.62768	0.172303	21.3683	21.3562	17.356	21.7433	21.7118	21.5084
EF2_HUMAN	Elongation factor 2	EEF2	95338	36	0.359501	0.17236	26.2881	26.4634	26.611	25.9589	26.1671	26.1581
PXDC2_HUMAN	Plexin domain-containing protein 2	PLXDC2	59583	5	-0.505485	0.172741	22.8503	22.4427	22.1296	23.4313	22.9102	22.5975
PURA2_HUMAN	Adenylosuccinate synthetase isozyme 2	ADSS	50097	5	0.42792	0.173016	21.0896	20.4238	20.8178	20.2115	20.5882	20.2478
NACAM_HUMAN	Nascent polypeptide-associated complex subunit alpha, muscle-specific form	NACA	205422	3	-0.346022	0.173263	21.4081	21.4005	21.2153	21.5823	21.7095	21.7701
GNS_HUMAN	N-acetylglucosamine-6-sulfatase	GNS	62082	4	0.75774	0.173658	21.2769	20.4015	20.6932	21.0262	19.3117	19.7605
STRAP_HUMAN	Serine-threonine kinase receptor-associated protein	STRAP	38438	4	0.57983	0.174548	21.2271	20.2047	20.9392	19.6841	20.4588	20.4885
METK2_HUMAN	S-adenosylmethionine synthase isoform type-2	MAT2A	43661	6	0.363219	0.174727	22.2699	22.2733	22.5725	21.9072	21.9531	22.1658
COPZ2_HUMAN	Coatomer subunit zeta-2	COPZ2	23548	2	0.454407	0.175219	20.1519	20.3405	19.6068	19.7809	19.6625	19.2925
CO2A1_HUMAN	Collagen alpha-1(II) chain	COL2A1	141785	2	-0.625826	0.176972	20.5219	19.8941	20.7133	21.7608	20.605	20.641
DCPS_HUMAN	m7GpppX diphosphatase	DCPS	38609	1	-0.530924	0.177192	17.6173	16.4004	17.0594	17.5738	17.4643	17.6318
COTL1_HUMAN	Coactosin-like protein	COTL1	15945	8	0.755579	0.177272	24.1838	25.6494	24.4055	23.3205	24.538	24.1136
PTGR1_HUMAN	Prostaglandin reductase 1	PTGR1	35870	6	0.44841	0.178069	23.1055	23.0832	23.2085	22.581	23.1744	22.2966
RM13_HUMAN	39S ribosomal protein L13, mitochondrial	MRPL13	20692	1	0.517441	0.178073	19.0106	19.8896	18.8199	18.6177	18.9037	18.6463
IDHC_HUMAN	Isocitrate dehydrogenase [NADP] cytoplasmic	IDH1	46659	19	0.399955	0.179283	24.5277	24.6888	24.7457	23.8845	24.4886	24.3891
PYGB_HUMAN	Glycogen phosphorylase, brain form	PYGB	96696	11	0.556647	0.180609	21.8957	21.9959	22.4507	21.0829	22.2362	21.3533
G6PI_HUMAN	Glucose-6-phosphate isomerase	GPI	63147	19	0.397176	0.180878	26.9666	26.9627	26.3869	26.4489	26.3189	26.3568
EP15R_HUMAN	Epidermal growth factor receptor substrate 15-like 1	EPS15L1	94255	1	0.394365	0.181133	18.4504	18.1694	18.7283	17.851	18.1125	18.2015
ARPC2_HUMAN	Actin-related protein 2/3 complex subunit 2	ARPC2	34333	15	0.359852	0.181175	25.7645	25.6951	25.6141	25.0804	25.4291	25.4847
NNRE_HUMAN	NAD(P)H-hydrate epimerase	NAXE	31675	2	0.360828	0.181579	21.6469	21.9029	21.6072	21.5106	21.3946	21.1694
ADHX_HUMAN	Alcohol dehydrogenase class-3	ADH5	39724	8	0.788587	0.182161	22.3135	23.1639	22.9595	20.8999	22.4982	22.6731
CAZA1_HUMAN	F-actin-capping protein subunit alpha-1	CAPZA1	32923	10	0.415344	0.182902	24.1983	24.3656	23.7084	23.5372	23.5978	23.8913
FBLN4_HUMAN	EGF-containing fibulin-like extracellular matrix protein 2	EFEMP2	49405	14	-0.385185	0.183007	25.0172	25.4808	24.9507	25.6752	25.4421	25.4871
RD23B_HUMAN	UV excision repair protein RAD23 homolog B	RAD23B	43171	8	0.410333	0.183826	23.6252	23.9881	23.6626	23.3533	23.0214	23.6702
TIPRL_HUMAN	TIP41-like protein	TIPRL	31444	5	1.44867	0.184901	22.2028	22.9864	22.2473	18.6318	22.2634	22.1954
PSA2_HUMAN	Proteasome subunit alpha type-2	PSMA2	25899	10	0.783332	0.185172	22.6438	23.6793	24.257	22.2682	22.4171	23.5448
RNT2_HUMAN	Ribonuclease T2	RNASET2	29481	3	-0.825577	0.186033	19.2903	17.6378	19.1464	20.0085	19.8164	18.7263
CO6A3_HUMAN	Collagen alpha-3(VI) chain	COL6A3	343669	144	-0.418623	0.187448	29.8606	29.6973	30.2266	30.384	30.0224	30.6341
LPP_HUMAN	Lipoma-preferred partner	LPP	65746	4	0.544293	0.187776	22.6828	22.2483	22.2462	21.1635	22.3679	22.013
TKT_HUMAN	Transketolase	TKT	67878	24	0.374394	0.188246	26.8354	27.3118	26.8408	26.4838	26.6916	26.6894
LOXL1_HUMAN	Lysyl oxidase homolog 1	LOXL1	63110	12	-0.734006	0.188272	22.4137	24.2173	23.9964	24.0536	24.3626	24.4132
CK068_HUMAN	UPF0696 protein C11orf68	C11orf68	27355	4	0.504571	0.188499	20.8293	20.814	21.6225	20.1534	20.8011	20.7976
SRP09_HUMAN	Signal recognition particle 9 kDa protein	SRP9	10112	2	0.466347	0.189111	20.179	19.9878	20.3964	19.1732	19.9528	20.0382
SEPT2_HUMAN	Septin-2	SEPTIN2	41487	7	-0.445666	0.189449	22.0738	21.2599	21.896	21.949	22.3042	22.3135
NIT1_HUMAN	Deaminated glutathione amidase	NIT1	35896	2	0.475427	0.190442	19.8882	18.9263	19.1917	18.7369	18.7365	19.1066
HSP7C_HUMAN	Heat shock cognate 71 kDa protein	HSPA8	70898	31	0.340966	0.19115	27.2307	26.8861	26.9337	26.6286	26.6601	26.7389
GLRX3_HUMAN	Glutaredoxin-3	GLRX3	37432	2	1.80014	0.192108	19.5875	19.5801	16.872	15.253	19.4055	15.9807
SNAA_HUMAN	Alpha-soluble NSF attachment protein	NAPA	33233	6	0.944904	0.192465	20.3546	19.4808	20.9707	18.0055	20.0139	19.9521
PSDE_HUMAN	26S proteasome non-ATPase regulatory subunit 14	PSMD14	34577	2	0.74073	0.192556	21.355	19.5699	20.7947	20.2973	19.3525	19.8476
ECM1_HUMAN	Extracellular matrix protein 1	ECM1	60674	22	0.458267	0.192724	26.7367	27.2017	27.1439	26.4533	26.1951	27.0591
PSA_HUMAN	Puromycin-sensitive aminopeptidase	NPEPPS	103276	17	0.492267	0.193356	23.4514	23.0749	24.124	22.7843	23.2109	23.1784
W8QEH3_HUMAN	Lamin A/C	LMNA	65117	1	0.457886	0.194064	22.5972	22.459	22.7977	22.6456	21.6771	22.1577
D9YZV5_HUMAN	Tropomyosin 1 (Alpha) isoform 4	TPM1	32876	13	0.425136	0.194217	25.0851	24.5474	24.6502	24.2552	24.0459	24.7061
CCN1_HUMAN	CCN family member 1	CCN1	42027	5	-0.378158	0.195309	23.4379	23.727	23.0957	23.8706	23.825	23.6994
CO6A1_HUMAN	Collagen alpha-1(VI) chain	COL6A1	108529	58	-0.344867	0.195347	30.8018	31.0046	30.9773	31.0691	31.2898	31.4593
SYYC_HUMAN	Tyrosine--tRNA ligase, cytoplasmic	YARS	59143	3	0.597917	0.195707	19.5646	20.8111	20.9765	20.0156	19.8446	19.6982
KANK2_HUMAN	KN motif and ankyrin repeat domain-containing protein 2	KANK2	91174	1	0.31678	0.195742	20.0927	20.0366	20.1006	19.8069	19.797	19.6757
TIF1B_HUMAN	Transcription intermediary factor 1-beta	TRIM28	88550	5	0.938187	0.195765	19.1923	19.8764	20.3785	18.425	17.9366	20.271
CIRBP_HUMAN	Cold-inducible RNA-binding protein	CIRBP	18648	3	-1.07001	0.196438	18.7894	16.383	19.3542	19.095	19.2431	19.3986
COR1B_HUMAN	Coronin-1B	CORO1B	54235	7	0.539929	0.196925	22.3293	23.2387	22.3636	21.6201	22.5083	22.1834
PLD3_HUMAN	Phospholipase D3	PLD3	54705	4	0.398353	0.197547	21.7336	21.3587	21.2759	20.7113	21.2342	21.2275
EF1A1_HUMAN	Elongation factor 1-alpha 1	EEF1A1	50141	10	0.413853	0.197666	26.0573	25.4268	25.6709	25.3844	25.5369	24.9921
PGRC2_HUMAN	Membrane-associated progesterone receptor component 2	PGRMC2	23818	3	1.15132	0.19858	20.1369	18.282	20.0803	16.9434	18.4286	19.6731
AHNK_HUMAN	Neuroblast differentiation-associated protein AHNAK	AHNAK	629101	92	-0.338256	0.198648	27.0432	26.7488	26.8451	27.3796	27.1802	27.0921
POSTN_HUMAN	Periostin	POSTN	93314	1	-0.929445	0.19903	20.245	21.1565	21.9836	20.8881	22.3536	22.9318
CO4A1_HUMAN	Collagen alpha-1(IV) chain	COL4A1	160615	34	-1.02051	0.199642	27.4086	26.3354	25.5308	28.8163	26.8509	26.6691
SYNC_HUMAN	Asparagine--tRNA ligase, cytoplasmic	NARS	62943	5	0.673594	0.199723	19.3723	19.9878	18.5644	18.0484	19.2532	18.6021
LMCD1_HUMAN	LIM and cysteine-rich domains protein 1	LMCD1	40833	12	0.720816	0.200301	22.9799	23.2954	23.6023	21.4756	22.9207	23.3188
TENS1_HUMAN	Tensin-1	TNS1	185701	5	1.30326	0.201673	22.0876	21.9224	20.3764	18.1474	21.0085	21.3207
F10A1_HUMAN	Hsc70-interacting protein	ST13	41332	5	0.576662	0.201902	21.9943	22.5142	22.8674	21.3925	21.6641	22.5894
TWF1_HUMAN	Twinfilin-1	TWF1	40283	7	0.799077	0.202269	21.96	21.2058	21.8056	19.6537	21.1482	21.7723
LDHB_HUMAN	L-lactate dehydrogenase B chain	LDHB	36638	19	0.41337	0.202635	27.9342	28.5418	27.7823	27.4922	27.8233	27.7027
KCY_HUMAN	UMP-CMP kinase	CMPK1	22222	5	0.329351	0.202678	22.7557	22.5067	22.7462	22.2064	22.3634	22.4507
COFA1_HUMAN	Collagen alpha-1(XV) chain	COL15A1	141720	19	-0.946618	0.203341	25.542	23.6663	24.9237	26.5326	24.5097	25.9295
PHP14_HUMAN	14 kDa phosphohistidine phosphatase	PHPT1	13833	1	0.355168	0.205357	20.1129	19.8789	20.4414	19.8307	19.8141	19.7228
PGM1_HUMAN	Phosphoglucomutase-1	PGM1	61449	12	0.619811	0.206416	23.2352	22.43	23.2097	22.1145	23.1494	21.7515
DIAC_HUMAN	Di-N-acetylchitobiase	CTBS	43760	4	-0.4732	0.20662	20.9381	20.7384	19.9282	21.1996	21.0485	20.7761
VWF_HUMAN	von Willebrand factor	VWF	309265	7	-0.372377	0.206657	21.1435	21.7462	21.2394	21.6697	21.8737	21.7028
FLNB_HUMAN	Filamin-B	FLNB	278164	85	0.33815	0.207084	27.6468	27.5395	27.2242	27.1595	27.2035	27.033
B4GT4_HUMAN	Beta-1,4-galactosyltransferase 4	B4GALT4	40041	2	0.948037	0.209053	18.3911	19.3684	20.2859	17.8848	19.6413	17.6753
PPME1_HUMAN	Protein phosphatase methylesterase 1	PPME1	42315	2	0.449953	0.209163	19.5134	19.864	20.2517	19.3972	19.8249	19.0572
PSD13_HUMAN	26S proteasome non-ATPase regulatory subunit 13	PSMD13	42945	3	0.577279	0.209181	20.8442	19.8497	20.5457	20.5088	19.3619	19.637
FNTA_HUMAN	Protein farnesyltransferase/geranylgeranyltransferase type-1 subunit alpha	FNTA	44409	3	0.967972	0.211313	19.1317	17.6257	19.7109	16.8557	18.8844	17.8243
SEM3C_HUMAN	Semaphorin-3C	SEMA3C	85207	8	-0.817054	0.21288	22.0734	20.1687	22.1136	22.562	21.669	22.5759
PURB_HUMAN	Transcriptional activator protein Pur-beta	PURB	33241	1	-0.391214	0.212952	18.8239	18.4005	18.2571	18.7532	18.6948	19.2071
EWS_HUMAN	RNA-binding protein EWS	EWSR1	68478	2	1.09222	0.21495	19.734	21.9598	21.6829	19.2521	19.436	21.412
IN35_HUMAN	Interferon-induced 35 kDa protein	IFI35	31546	1	0.377791	0.215438	17.0594	17.1373	17.6017	16.7366	17.164	16.7644
C1QC_HUMAN	Complement C1q subcomponent subunit C	C1QC	25774	4	-0.552528	0.216564	24.0276	23.2432	22.6216	24.1547	23.596	23.7993
TCO2_HUMAN	Transcobalamin-2	TCN2	47535	3	0.739217	0.218091	19.2472	19.12	19.6	19.3488	19.052	17.3487
RS28_HUMAN	40S ribosomal protein S28	RPS28	7841	3	1.76235	0.218604	23.2393	23.3682	23.1959	18.2242	23.2074	23.0847
APOD_HUMAN	Apolipoprotein D	APOD	21276	1	0.412378	0.219087	20.2411	20.75	19.9172	19.821	20.1337	19.7165
AATC_HUMAN	Aspartate aminotransferase, cytoplasmic	GOT1	46248	16	0.356651	0.219529	24.6298	24.8833	24.511	24.0262	24.5587	24.3692
CO7A1_HUMAN	Collagen alpha-1(VII) chain	COL7A1	295220	11	-0.956135	0.219801	21.4106	19.3915	21.9507	22.6134	21.5038	21.5041
SEC13_HUMAN	Protein SEC13 homolog	SEC13	35541	5	0.606618	0.220572	21.4516	21.2887	21.6482	19.8715	21.2998	21.3973
PGK1_HUMAN	Phosphoglycerate kinase 1	PGK1	44615	23	0.342515	0.220667	26.7303	26.3104	26.704	26.3624	26.3095	26.0453
KCD12_HUMAN	BTB/POZ domain-containing protein KCTD12	KCTD12	35701	13	0.893649	0.221311	22.4491	23.7629	23.0074	21.0417	23.4755	22.0212
LAMB1_HUMAN	Laminin subunit beta-1	LAMB1	198038	42	-0.381342	0.221346	26.5161	27.1095	26.5567	27.3686	26.9467	27.011
B4DDB6_HUMAN	Heterogeneous nuclear ribonucleoprotein A3, isoform CRA_a	HNRPA3	37029	1	0.78292	0.221977	18.9515	20.2397	17.8591	18.2211	18.3658	18.1146
IF1AX_HUMAN	Eukaryotic translation initiation factor 1A, X-chromosomal	EIF1AX	16460	2	-0.437408	0.222403	19.0345	18.2161	19.1757	19.3726	19.2747	19.0911
BT2A1_HUMAN	Butyrophilin subfamily 2 member A1	BTN2A1	59633	1	-0.730667	0.222821	15.152	14.9891	16.7938	15.9222	16.8778	16.3269
PSD12_HUMAN	26S proteasome non-ATPase regulatory subunit 12	PSMD12	52904	2	0.644594	0.223329	19.6962	18.1979	19.9534	18.7323	18.604	18.5775
GLT10_HUMAN	Polypeptide N-acetylgalactosaminyltransferase 10	GALNT10	68992	22	-0.538455	0.223951	22.9097	24.1171	22.9358	23.9353	24.111	23.5317
B4DVR4_HUMAN	cDNA FLJ60912, highly similar to Vinexin		42329	4	0.419742	0.224996	21.6756	21.7206	21.8993	21.6535	21.6018	20.781
HNRPM_HUMAN	Heterogeneous nuclear ribonucleoprotein M	HNRNPM	77516	2	0.976125	0.226595	18.0263	17.7457	19.4806	16.0076	18.0533	18.2634
RL27A_HUMAN	60S ribosomal protein L27a	RPL27A	16561	1	0.430377	0.227697	18.3444	18.1617	18.0063	17.3639	18.3165	17.541
SWP70_HUMAN	Switch-associated protein 70	SWAP70	68998	4	1.08263	0.227822	18.4171	21.1093	21.6727	19.1424	19.4037	19.4051
Q60FE5_HUMAN	Filamin-A	FLNA	278226	2	0.380728	0.227943	21.9137	21.768	22.3283	21.5933	21.3407	21.9338
DHE3_HUMAN	Glutamate dehydrogenase 1, mitochondrial	GLUD1	61398	8	-0.568177	0.229038	22.0702	20.7306	21.2981	21.9627	22.3934	21.4475
B7Z6U8_HUMAN	cDNA FLJ53665, highly similar to Four and a half LIM domains protein 1		29500	8	0.701568	0.230299	24.1837	24.6308	25.1904	23.0033	23.9884	24.9084
TIMP1_HUMAN	Metalloproteinase inhibitor 1	TIMP1	23171	1	0.426576	0.231412	19.3979	18.6946	19.4437	19.1078	18.6937	18.455
SAHH_HUMAN	Adenosylhomocysteinase	AHCY	47716	18	0.29696	0.232856	25.9303	25.9856	25.7626	25.5454	25.5546	25.6877
PSA4_HUMAN	Proteasome subunit alpha type-4	PSMA4	29484	9	0.36385	0.233519	24.222	24.363	24.4229	23.745	24.3996	23.7716
CSRP1_HUMAN	Cysteine and glycine-rich protein 1	CSRP1	20567	9	0.376473	0.234537	25.7766	25.2234	25.8428	24.9524	25.3858	25.3752
FARP1_HUMAN	FERM, ARHGEF and pleckstrin domain-containing protein 1	FARP1	118633	1	0.53731	0.235279	19.3161	18.6324	17.8918	17.8364	18.4293	17.9626
CFAD_HUMAN	Complement factor D	CFD	27033	5	0.827777	0.235839	19.4196	20.3989	21.4645	18.6345	19.9542	20.211
MIF_HUMAN	Macrophage migration inhibitory factor	MIF	12476	5	0.529506	0.2362	23.9133	23.4959	24.4441	22.7313	23.7319	23.8015
B4DS79_HUMAN	cDNA FLJ56828, highly similar to Adapter-relatedprotein complex 1 beta-1 subunit		53851	1	0.287525	0.236674	19.7939	19.6403	19.6475	19.3744	19.4316	19.4132
HV349_HUMAN	Immunoglobulin heavy variable 3-49	IGHV3-49	13056	1	-0.563561	0.238577	16.2806	16.1568	17.6344	17.0921	17.4444	17.226
Q6FG99_HUMAN	RPLP1 protein	RPLP1	11568	2	-0.608183	0.238975	17.5776	17.1138	18.8858	18.4069	18.6097	18.3852
TCTP_HUMAN	Translationally-controlled tumor protein	TPT1	19595	8	0.341126	0.24029	23.2029	23.2047	23.5446	22.693	23.2357	23
ADIPO_HUMAN	Adiponectin	ADIPOQ	26414	1	-0.39855	0.24187	22.1635	22.5854	21.8422	22.6457	22.2514	22.8896
G3P_HUMAN	Glyceraldehyde-3-phosphate dehydrogenase	GAPDH	36053	19	0.455579	0.24325	26.1642	25.3445	25.7289	24.81	25.7572	25.3036
CHST3_HUMAN	Carbohydrate sulfotransferase 3	CHST3	54706	3	-0.447505	0.245575	20.4617	20.231	21.355	21.2003	20.9496	21.2404
AN32B_HUMAN	Acidic leucine-rich nuclear phosphoprotein 32 family member B	ANP32B	28788	3	0.486232	0.246017	20.9067	20.7498	21.6069	19.9907	20.9375	20.8764
MACF1_HUMAN	Microtubule-actin cross-linking factor 1, isoforms 1/2/3/5	MACF1	838308	11	0.659958	0.247773	20.9231	19.5062	21.4298	19.6863	20.3379	19.8552
APLP2_HUMAN	Amyloid-like protein 2	APLP2	86956	1	-0.413118	0.24843	20.0023	19.3409	19.7177	20.3383	20.3571	19.6049
KAIN_HUMAN	Kallistatin	SERPINA4	48542	6	-0.690794	0.248542	21.438	20.0208	20.6847	22.1531	20.4658	21.5969
CAVN1_HUMAN	Caveolae-associated protein 1	CAVIN1	43476	12	0.365008	0.248988	23.9958	23.2802	23.9497	23.2173	23.4542	23.4592
A0A2R8YFE2_HUMAN	Actin, cytoplasmic 1 (Fragment)	ACTB	8787	2	-0.436454	0.24919	20.699	19.6259	20.6086	20.7417	20.807	20.6942
CD166_HUMAN	CD166 antigen	ALCAM	65102	4	-1.04807	0.249735	21.8424	18.6184	21.1082	22.2034	21.0919	21.4178
MYG1_HUMAN	UPF0160 protein MYG1, mitochondrial	C12orf10	42449	2	0.823721	0.252539	19.6194	19.5077	17.9116	17.7079	17.5256	19.334
CH10_HUMAN	10 kDa heat shock protein, mitochondrial	HSPE1	10932	4	0.818329	0.253866	21.9346	21.7431	22.2043	19.6168	22.2054	21.6048
ICAL_HUMAN	Calpastatin	CAST	76573	4	-1.22443	0.254784	20.7544	20.4804	16.9558	20.8415	20.3893	20.6331
MFAP5_HUMAN	Microfibrillar-associated protein 5	MFAP5	19612	4	-0.441815	0.255271	22.0085	22.5941	22.3751	22.389	22.5162	23.398
GPNMB_HUMAN	Transmembrane glycoprotein NMB	GPNMB	63923	1	-0.715829	0.255674	18.7934	20.9092	20.4785	20.5121	20.5886	21.2279
XRP2_HUMAN	Protein XRP2	RP2	39641	1	0.443733	0.2573	18.5212	18.0679	18.0275	17.2973	17.5891	18.3989
FA20A_HUMAN	Pseudokinase FAM20A	FAM20A	61417	3	0.431889	0.258312	20.0346	21.161	20.4918	20.074	20.3757	19.9421
SYIM_HUMAN	Isoleucine--tRNA ligase, mitochondrial	IARS2	113792	1	-0.348392	0.258515	18.2805	17.5255	18.0446	18.4133	18.2126	18.2699
PSA7_HUMAN	Proteasome subunit alpha type-7	PSMA7	27887	16	0.292734	0.259214	25.3816	25.5787	25.288	25.1936	25.2279	24.9487
LTOR3_HUMAN	Ragulator complex protein LAMTOR3	LAMTOR3	13623	2	0.733745	0.259272	18.8092	18.0219	19.6771	18.1129	19.0087	17.1854
LDHA_HUMAN	L-lactate dehydrogenase A chain	LDHA	36689	24	0.373583	0.259279	30.1041	29.8086	29.1932	29.4051	29.2948	29.2853
TBB4B_HUMAN	Tubulin beta-4B chain	TUBB4B	49831	1	0.321734	0.25948	21.2527	20.7556	20.765	20.4696	20.7663	20.5722
ERP44_HUMAN	Endoplasmic reticulum resident protein 44	ERP44	46971	7	0.501339	0.25976	22.1346	23.5281	22.4503	22.4027	22.2507	21.9556
RHOA_HUMAN	Transforming protein RhoA	RHOA	21768	3	-0.699414	0.259931	18.6033	17.1659	18.7356	18.0503	18.9559	19.5968
PSME3_HUMAN	Proteasome activator complex subunit 3	PSME3	29506	2	-0.361553	0.260074	19.5322	18.8633	19.597	19.8709	19.669	19.5373
PRS6A_HUMAN	26S proteasome regulatory subunit 6A	PSMC3	49204	3	-1.33764	0.260118	19.0955	15.2886	19.5916	19.3204	19.585	19.083
LMAN1_HUMAN	Protein ERGIC-53	LMAN1	57549	1	-0.554525	0.260494	16.708	17.0307	18.0774	18.3753	17.7356	17.3688
VAS1_HUMAN	V-type proton ATPase subunit S1	ATP6AP1	52026	1	0.342546	0.260659	18.1967	17.9358	18.5504	17.7911	18.153	17.7112
PCP_HUMAN	Lysosomal Pro-X carboxypeptidase	PRCP	55800	3	-0.428724	0.263047	20.0013	19.8295	20.5393	20.9186	20.7387	19.9989
PTPRK_HUMAN	Receptor-type tyrosine-protein phosphatase kappa	PTPRK	162102	10	-0.285261	0.263593	23.2382	23.0346	23.3881	23.5262	23.5645	23.4261
GCP60_HUMAN	Golgi resident protein GCP60	ACBD3	60593	5	0.306659	0.263898	21.2975	20.8121	21.2521	20.7753	20.7556	20.9109
SYDC_HUMAN	Aspartate--tRNA ligase, cytoplasmic	DARS	57136	6	0.328466	0.266476	21.9137	21.5428	21.3649	21.3108	21.0387	21.4865
PROS_HUMAN	Vitamin K-dependent protein S	PROS1	75123	8	-0.358605	0.268499	23.9752	24.0118	23.3586	24.4083	23.8863	24.1267
NOTC3_HUMAN	Neurogenic locus notch homolog protein 3	NOTCH3	243631	1	0.581502	0.268599	18.0803	16.4046	17.9246	16.7366	17.164	16.7644
FBLN5_HUMAN	Fibulin-5	FBLN5	50180	12	-0.902802	0.268664	22.2082	24.9795	24.3129	23.9925	25.2702	24.9464
GNPTG_HUMAN	N-acetylglucosamine-1-phosphotransferase subunit gamma	GNPTG	33974	6	-0.306158	0.271605	21.7255	21.3613	21.9457	22.0307	21.982	21.9383
PFD2_HUMAN	Prefoldin subunit 2	PFDN2	16648	1	0.391125	0.271695	18.2847	17.7372	18.8128	17.8144	17.9344	17.9125
APOH_HUMAN	Beta-2-glycoprotein 1	APOH	38298	6	-0.471796	0.27211	22.2292	21.5298	21.6394	22.9178	22.2298	21.6662
LXN_HUMAN	Latexin	LXN	25750	1	0.448505	0.272365	20.5233	20.767	20.2379	19.9361	20.7393	19.5072
PPCE_HUMAN	Prolyl endopeptidase	PREP	80700	8	0.485214	0.273904	20.909	20.2603	20.8385	19.4022	20.5573	20.5926
NP1L1_HUMAN	Nucleosome assembly protein 1-like 1	NAP1L1	45374	3	1.51285	0.274413	21.1223	20.3685	21.2333	16.2431	20.7054	21.2371
COPG1_HUMAN	Coatomer subunit gamma-1	COPG1	97718	8	0.425918	0.274538	22.3494	21.6631	22.6602	21.3793	22.0939	21.9217
RL5_HUMAN	60S ribosomal protein L5	RPL5	34363	6	0.753892	0.275197	22.8248	22.5957	22.7754	22.8247	22.6515	20.4581
RS20_HUMAN	40S ribosomal protein S20	RPS20	13373	2	0.664551	0.275783	21.9073	22.1108	21.9284	19.9995	21.9795	21.9739
ECH1_HUMAN	Delta(3,5)-Delta(2,4)-dienoyl-CoA isomerase, mitochondrial	ECH1	35816	3	0.59138	0.275971	20.6899	20.9767	20.0713	20.2096	20.7393	19.0148
OFUT2_HUMAN	GDP-fucose protein O-fucosyltransferase 2	POFUT2	49976	2	1.2214	0.276194	19.1466	19.6423	19.7644	19.4238	19.7197	15.7455
WDR1_HUMAN	WD repeat-containing protein 1	WDR1	66194	22	0.336106	0.27766	25.8788	26.1554	25.9647	25.3228	26.0773	25.5906
MATN3_HUMAN	Matrilin-3	MATN3	52817	6	-0.976206	0.277687	19.0748	21.4695	20.9759	20.069	22.3907	21.989
IQGA1_HUMAN	Ras GTPase-activating-like protein IQGAP1	IQGAP1	189252	48	0.260146	0.27852	25.9006	25.7638	25.8288	25.6147	25.5178	25.5801
DBLOH_HUMAN	Diablo homolog, mitochondrial	DIABLO	27131	1	-0.406229	0.278963	19.4499	18.4626	19.0107	19.7399	19.0892	19.3128
ERO1A_HUMAN	ERO1-like protein alpha	ERO1A	54393	5	-0.779337	0.279474	18.8107	17.3623	20.1036	19.7481	19.5728	19.2936
RAB2A_HUMAN	Ras-related protein Rab-2A	RAB2A	23546	5	-0.365266	0.2796	19.7199	20.2674	20.5033	20.4754	20.837	20.274
C9JD84_HUMAN	Latent-transforming growth factor beta-binding protein 1	LTBP1	147007	1	0.339997	0.280201	18.9273	19.3581	19.4375	19.2576	18.6242	18.8211
CAD13_HUMAN	Cadherin-13	CDH13	78287	6	-0.355081	0.281009	20.6837	20.0761	20.5567	21.1868	20.5638	20.6311
CNN2_HUMAN	Calponin-2	CNN2	33697	9	0.460757	0.281283	24.6142	25.3581	25.0822	23.8925	24.6505	25.1292
MA2A1_HUMAN	Alpha-mannosidase 2	MAN2A1	131141	10	0.495148	0.281496	21.2919	22.3942	22.6177	21.6334	21.9733	21.2116
EIF3F_HUMAN	Eukaryotic translation initiation factor 3 subunit F	EIF3F	37564	1	-0.55512	0.282138	16.2159	15.9527	17.5025	16.7411	17.5949	17.0005
PRS8_HUMAN	26S proteasome regulatory subunit 8	PSMC5	45626	3	0.77647	0.28223	19.9918	18.075	20.0887	18.2025	18.0831	19.5405
ASPG_HUMAN	N(4)-(beta-N-acetylglucosaminyl)-L-asparaginase	AGA	37208	4	-0.401812	0.282443	20.7444	19.8036	20.733	20.9632	20.9747	20.5485
AIDA_HUMAN	Axin interactor, dorsalization-associated protein	AIDA	35023	1	0.392181	0.283839	19.9005	20.4716	19.4817	19.6637	19.2398	19.7737
LGSN_HUMAN	Lengsin	LGSN	57278	1	0.477687	0.284276	17.2798	17.1198	18.3889	16.8943	17.519	16.9421
HMGB1_HUMAN	High mobility group protein B1	HMGB1	24894	6	0.310049	0.287681	22.8479	22.6451	22.881	22.1439	22.5051	22.7949
VAMP7_HUMAN	Vesicle-associated membrane protein 7	VAMP7	24935	1	0.368508	0.288277	17.7359	17.3787	18.324	17.3297	17.684	17.3194
A0A384P5S9_HUMAN	Epididymis secretory sperm binding protein		282282	93	0.333548	0.288439	27.4595	26.9639	26.8435	26.9695	26.4506	26.8462
Q6NS95_HUMAN	IGL@ protein	IGL@	25148	2	-1.57496	0.288499	22.2455	22.7091	17.3026	22.3416	22.3971	22.2434
GSHR_HUMAN	Glutathione reductase, mitochondrial	GSR	56257	9	0.312034	0.288601	23.7718	23.9325	23.7194	23.1581	23.8405	23.4891
TP53B_HUMAN	TP53-binding protein 1	TP53BP1	213574	2	-0.287904	0.290518	18.9356	18.4797	18.4422	18.8819	18.8785	18.9609
GALT5_HUMAN	Polypeptide N-acetylgalactosaminyltransferase 5	GALNT5	106266	8	-0.3294	0.292435	23.5267	23.6399	23.6529	24.4001	23.5997	23.808
CPPED_HUMAN	Serine/threonine-protein phosphatase CPPED1	CPPED1	35548	5	0.710988	0.292887	22.5967	22.6856	22.6454	20.4432	22.8162	22.5353
CSN2_HUMAN	COP9 signalosome complex subunit 2	COPS2	51597	3	-0.466736	0.295484	19.114	18.8418	19.8333	19.0572	20.0399	20.0921
AP3M1_HUMAN	AP-3 complex subunit mu-1	AP3M1	46939	2	0.637346	0.296245	18.5323	19.5093	19.9602	18.1621	19.7275	18.2
EF1B_HUMAN	Elongation factor 1-beta	EEF1B2	24764	3	0.268696	0.297531	22.6805	22.4998	22.5901	22.388	22.1017	22.4747
RTRAF_HUMAN	RNA transcription, translation and transport factor protein	RTRAF	28068	2	0.519419	0.298378	17.1263	16.6704	18.3357	17.0655	16.5484	16.9602
CAN2_HUMAN	Calpain-2 catalytic subunit	CAPN2	79995	4	0.692714	0.298573	21.9317	19.7797	21.3937	20.9303	20.3943	19.7023
HSP13_HUMAN	Heat shock 70 kDa protein 13	HSPA13	51927	7	-0.35167	0.300099	22.6476	22.3549	21.7088	22.427	22.6967	22.6427
SMD2_HUMAN	Small nuclear ribonucleoprotein Sm D2	SNRPD2	13527	2	0.441071	0.301049	19.6616	19.6082	20.4925	18.8621	19.7828	19.7942
SODM_HUMAN	Superoxide dismutase [Mn], mitochondrial	SOD2	24750	4	0.469379	0.30146	22.4674	23.3355	23.0244	21.72	22.7221	22.977
AP2S1_HUMAN	AP-2 complex subunit sigma	AP2S1	17018	2	0.514714	0.303295	21.0239	20.726	20.4911	19.2342	20.6987	20.7638
CO4A_HUMAN	Complement C4-A	C4A	192785	31	-0.473253	0.303886	24.3313	24.7162	23.5495	24.4941	25.2922	24.2306
COPB2_HUMAN	Coatomer subunit beta'	COPB2	102487	17	0.290479	0.304356	23.7357	23.4358	23.8453	23.2528	23.2313	23.6612
SH3L3_HUMAN	SH3 domain-binding glutamic acid-rich-like protein 3	SH3BGRL3	10438	3	0.665048	0.304575	21.8482	20.7687	22.4973	20.1256	21.8777	21.1158
K2C1B_HUMAN	Keratin, type II cytoskeletal 1b	KRT77	61901	9	-2.47544	0.304787	16.5192	16.0877	17.464	13.9303	19.9875	23.5795
GGCT_HUMAN	Gamma-glutamylcyclotransferase	GGCT	21008	2	0.398443	0.305628	21.9057	22.6796	21.6804	21.3147	21.7235	22.0322
HNRPU_HUMAN	Heterogeneous nuclear ribonucleoprotein U	HNRNPU	90584	1	-0.670145	0.305762	17.0101	15.6222	18.0678	17.3793	17.8641	17.4671
GSHB_HUMAN	Glutathione synthetase	GSS	52385	8	0.303367	0.306038	22.9937	22.9692	23.1472	22.3208	22.9428	22.9364
VIME_HUMAN	Vimentin	VIM	53652	5	0.377586	0.307575	26.9528	26.2433	26.3948	25.6992	26.1549	26.604
ZA2G_HUMAN	Zinc-alpha-2-glycoprotein	AZGP1	34259	1	-0.396439	0.307911	20.6441	20.5796	20.9321	20.7155	20.8154	21.8142
CAZA2_HUMAN	F-actin-capping protein subunit alpha-2	CAPZA2	32949	8	0.371841	0.30884	22.2691	21.7953	22.8839	21.8557	22.1504	21.8266
LMNB2_HUMAN	Lamin-B2	LMNB2	69948	8	0.338561	0.308984	22.2402	22.2991	22.8495	21.7294	22.3855	22.2582
SMD3_HUMAN	Small nuclear ribonucleoprotein Sm D3	SNRPD3	13916	5	0.391384	0.309106	22.6167	22.504	22.9294	21.7181	22.2693	22.8886
DPYL2_HUMAN	Dihydropyrimidinase-related protein 2	DPYSL2	62294	17	0.258269	0.309358	24.5402	24.463	24.6666	24.1052	24.4185	24.3712
OAF_HUMAN	Out at first protein homolog	OAF	30688	2	0.291805	0.309369	19.7911	19.9035	20.0287	19.2836	19.9142	19.65
THIC_HUMAN	Acetyl-CoA acetyltransferase, cytosolic	ACAT2	41351	5	-0.863399	0.309787	19.0389	18.2018	21.2577	19.7877	20.9236	20.3772
HNRH1_HUMAN	Heterogeneous nuclear ribonucleoprotein H	HNRNPH1	49229	2	-0.41453	0.310354	18.2544	18.7454	19.547	19.3553	19.416	19.0191
RS7_HUMAN	40S ribosomal protein S7	RPS7	22127	2	0.832393	0.310902	16.6843	16.5851	17.1254	14.143	17.0792	16.6754
CSN4_HUMAN	COP9 signalosome complex subunit 4	COPS4	46269	3	-1.04072	0.312687	18.6107	16.1353	19.3087	18.1659	20.4418	18.5692
SYIC_HUMAN	Isoleucine--tRNA ligase, cytoplasmic	IARS	144498	5	0.419331	0.314939	21.0972	20.4441	21.1259	19.959	21.1233	20.3269
ECHD1_HUMAN	Ethylmalonyl-CoA decarboxylase	ECHDC1	33698	2	0.426622	0.315214	18.4464	19.6702	19.4861	18.672	18.5315	19.1193
FLNA_HUMAN	Filamin-A	FLNA	280739	4	0.255375	0.316083	23.9083	24.1881	23.8036	23.7039	23.7552	23.6748
HMCN1_HUMAN	Hemicentin-1	HMCN1	613390	20	-1.17705	0.317695	19.1379	23.436	21.8638	21.8791	23.7205	22.3693
RL11_HUMAN	60S ribosomal protein L11	RPL11	20252	1	-0.37642	0.318977	19.6258	18.7076	19.8576	19.7404	19.7952	19.7847
SH3L1_HUMAN	SH3 domain-binding glutamic acid-rich-like protein	SH3BGRL	12774	5	0.299375	0.319718	22.979	23.32	23.6119	22.7531	23.179	23.0806
NECT2_HUMAN	Nectin-2	NECTIN2	57742	2	-1.00276	0.320314	19.7825	16.3884	17.9727	17.8056	19.852	19.4943
G3BP2_HUMAN	Ras GTPase-activating protein-binding protein 2	G3BP2	54121	2	0.238635	0.322326	19.6442	19.569	19.4915	19.3458	19.4059	19.2371
PSMD9_HUMAN	26S proteasome non-ATPase regulatory subunit 9	PSMD9	24682	3	-0.726156	0.323344	18.1022	19.8139	20.8241	19.8938	20.3176	20.7073
ACOT1_HUMAN	Acyl-coenzyme A thioesterase 1	ACOT1	46277	4	0.440297	0.323457	21.1167	21.939	21.7046	20.4336	21.7249	21.2809
RRBP1_HUMAN	Ribosome-binding protein 1	RRBP1	152472	31	0.304229	0.323984	25.8301	26.0093	25.611	25.1842	25.4542	25.8993
NUDT5_HUMAN	ADP-sugar pyrophosphatase	NUDT5	24328	6	0.308089	0.325644	22.1488	21.9894	22.668	21.7077	22.1855	21.9887
CBR1_HUMAN	Carbonyl reductase [NADPH] 1	CBR1	30375	9	0.41843	0.326508	22.9168	21.8841	23.2156	21.9976	22.418	22.3456
NID2_HUMAN	Nidogen-2	NID2	151254	11	1.15894	0.327586	20.4283	24.1484	22.2922	20.7778	22.7781	19.8363
MPRI_HUMAN	Cation-independent mannose-6-phosphate receptor	IGF2R	274375	11	0.540487	0.328335	22.9074	21.2676	22.6815	22.2725	21.2232	21.7393
PLMN_HUMAN	Plasminogen	PLG	90569	19	-0.26355	0.328782	24.6497	24.581	24.4967	25.0609	24.5458	24.9114
DDAH1_HUMAN	N(G),N(G)-dimethylarginine dimethylaminohydrolase 1	DDAH1	31122	3	0.294629	0.329226	22.465	21.7796	21.8716	21.6416	21.7069	21.8838
NEUL_HUMAN	Neurolysin, mitochondrial	NLN	80652	3	0.323554	0.330503	19.1497	18.6393	19.3084	18.6741	19.0631	18.3895
TERA_HUMAN	Transitional endoplasmic reticulum ATPase	VCP	89322	26	0.489562	0.332445	23.2565	24.8232	24.7273	23.886	23.9946	23.4577
RAB1A_HUMAN	Ras-related protein Rab-1A	RAB1A	22678	4	0.245088	0.332992	22.3589	22.0255	22.186	21.9222	21.851	22.062
FUBP1_HUMAN	Far upstream element-binding protein 1	FUBP1	67560	5	0.424207	0.333929	21.4205	20.698	21.6381	20.3454	20.6571	21.4815
SEPT9_HUMAN	Septin-9	SEPTIN9	65401	2	-0.955067	0.33494	19.5251	16.2362	19.7236	19.0797	19.6891	19.5814
DX39B_HUMAN	Spliceosome RNA helicase DDX39B	DDX39B	48991	14	0.297527	0.338872	23.6354	23.1049	23.8341	23.0348	23.4194	23.2276
SULF1_HUMAN	Extracellular sulfatase Sulf-1	SULF1	101027	3	-0.448709	0.339441	19.2123	18.974	19.16	20.1848	19.8882	18.6194
FA49B_HUMAN	Protein FAM49B	FAM49B	36748	2	0.71692	0.341224	17.0069	17.3482	19.4138	17.3568	17.8186	16.4428
TXNL1_HUMAN	Thioredoxin-like protein 1	TXNL1	32251	7	0.235978	0.341333	22.6593	22.6117	22.4039	22.2418	22.4381	22.2871
PP2AA_HUMAN	Serine/threonine-protein phosphatase 2A catalytic subunit alpha isoform	PPP2CA	35594	4	0.340732	0.341941	19.5614	20.1853	20.1958	19.2459	19.5791	20.0951
CCD91_HUMAN	Coiled-coil domain-containing protein 91	CCDC91	49971	1	-0.475355	0.342883	18.9399	17.3795	18.6333	18.8515	18.3734	19.1539
UGPA_HUMAN	UTP--glucose-1-phosphate uridylyltransferase	UGP2	56940	3	0.918488	0.342892	18.5602	21.9192	18.5705	18.8827	18.617	18.7947
AIFM1_HUMAN	Apoptosis-inducing factor 1, mitochondrial	AIFM1	66901	5	0.838708	0.342971	20.9669	21.2017	20.4502	18.0506	21.0987	20.9533
GAL3A_HUMAN	Glutamine amidotransferase-like class 1 domain-containing protein 3A, mitochondrial	GATD3A	28170	2	0.27451	0.343835	20.1167	20.4135	20.205	19.9956	20.2772	19.6387
GMPR2_HUMAN	GMP reductase 2	GMPR2	37874	1	0.373114	0.344809	20.4339	20.9192	19.9269	19.5633	20.3773	20.22
EMIL1_HUMAN	EMILIN-1	EMILIN1	106667	27	-0.34784	0.34553	25.4436	26.3936	25.3466	26.1673	25.9502	26.1099
CH3L1_HUMAN	Chitinase-3-like protein 1	CHI3L1	42625	20	-1.20238	0.345786	24.1612	27.331	27.4635	25.4678	28.3118	28.7833
FNDC1_HUMAN	Fibronectin type III domain-containing protein 1	FNDC1	205558	42	-0.303946	0.345941	26.3801	27.1103	27.0826	27.1009	27	27.3839
A0A024RAB6_HUMAN	Heparan sulfate proteoglycan 2 (Perlecan), isoform CRA_b	HSPG2	464017	69	0.715221	0.346658	25.9157	28.6525	27.4383	26.9845	26.942	25.9343
AK1C3_HUMAN	Aldo-keto reductase family 1 member C3	AKR1C3	36853	5	0.339185	0.346661	22.1746	22.4412	21.9291	21.6677	22.4126	21.4471
SSBP_HUMAN	Single-stranded DNA-binding protein, mitochondrial	SSBP1	17260	2	0.508496	0.346951	19.431	21.2795	20.7217	20.3291	19.9271	19.6506
PDLI7_HUMAN	PDZ and LIM domain protein 7	PDLIM7	49845	5	0.334199	0.34842	21.8745	21.7275	22.4682	21.2643	22.0446	21.7588
LAP2A_HUMAN	Lamina-associated polypeptide 2, isoform alpha	TMPO	75492	2	0.376085	0.348901	19.7377	20.6337	21.0195	20.0441	19.9615	20.2571
ECHM_HUMAN	Enoyl-CoA hydratase, mitochondrial	ECHS1	31387	1	0.283312	0.349278	18.0577	17.6092	17.8719	17.3047	17.932	17.4522
CNDP2_HUMAN	Cytosolic non-specific dipeptidase	CNDP2	52878	9	0.462831	0.349755	21.7064	20.9519	22.4317	20.8664	21.0109	21.8242
E41L2_HUMAN	Band 4.1-like protein 2	EPB41L2	112588	3	0.824334	0.351319	16.7284	17.4079	20.059	17.1594	17.384	17.1789
VATC1_HUMAN	V-type proton ATPase subunit C 1	ATP6V1C1	43942	1	0.316225	0.352111	15.2009	14.725	15.4514	14.4632	14.7963	15.1691
ADAM9_HUMAN	Disintegrin and metalloproteinase domain-containing protein 9	ADAM9	90556	1	-0.331312	0.353069	18.2985	17.8929	18.8743	18.695	18.4212	18.9434
CHID1_HUMAN	Chitinase domain-containing protein 1	CHID1	44941	7	-0.245536	0.353338	22.9946	23.3071	22.8511	23.4121	23.2819	23.1954
PAPP1_HUMAN	Pappalysin-1	PAPPA	180973	9	-0.429476	0.35352	20.9131	21.9996	21.8529	21.7271	22.6859	21.6412
ASAH1_HUMAN	Acid ceramidase	ASAH1	44660	4	-0.652887	0.354666	21.6133	19.0215	20.0833	21.3705	20.8198	20.4864
SAFB1_HUMAN	Scaffold attachment factor B1	SAFB	102642	3	-0.641833	0.355454	19.6232	17.2792	19.6228	19.4357	19.5111	19.5038
MYPT1_HUMAN	Protein phosphatase 1 regulatory subunit 12A	PPP1R12A	115281	4	0.410672	0.356694	20.2529	20.4279	20.3673	19.2594	19.7652	20.7914
PDCD6_HUMAN	Programmed cell death protein 6	PDCD6	21868	3	-0.548773	0.358142	16.0248	15.6188	17.6862	17.1735	17.1673	16.6353
RBM8A_HUMAN	RNA-binding protein 8A	RBM8A	19889	2	0.51502	0.360196	19.4962	18.8011	20.8819	19.1491	19.2259	19.2592
H2B1B_HUMAN	Histone H2B type 1-B	HIST1H2BB	13950	5	0.463842	0.361795	21.2404	22.4234	22.0688	21.6512	22.0354	20.6544
CPLN1_HUMAN	Ciliogenesis and planar polarity effector 1	CPLANE1	361746	1	-0.230464	0.363652	23.5452	23.275	23.6023	23.8	23.732	23.5819
LAMB2_HUMAN	Laminin subunit beta-2	LAMB2	195981	10	0.50273	0.367338	21.8679	21.1224	20.9807	21.5568	19.7676	21.1384
RS18_HUMAN	40S ribosomal protein S18	RPS18	17719	3	-0.495277	0.367437	18.41	18.7149	20.0534	18.9455	20.0071	19.7115
PDLI4_HUMAN	PDZ and LIM domain protein 4	PDLIM4	35398	3	0.704892	0.368125	21.1645	18.8309	21.2282	19.2872	20.5491	19.2725
ARP3_HUMAN	Actin-related protein 3	ACTR3	47371	17	0.234051	0.368275	25.3408	25.032	25.2027	24.7494	25.0952	25.0288
DCNL1_HUMAN	DCN1-like protein 1	DCUN1D1	30124	1	0.233386	0.368492	19.6258	19.8568	19.3862	19.3575	19.4152	19.3958
A0A0A7E7X3_HUMAN	Aminopeptidase (Fragment)	ERAP1	107232	16	-0.381204	0.371474	22.1194	22.8238	23.0347	22.4643	23.0627	23.5944
GT251_HUMAN	Procollagen galactosyltransferase 1	COLGALT1	71636	1	-0.488518	0.373508	17.6758	15.7026	17.1503	17.3352	17.1896	17.4695
RSMB_HUMAN	Small nuclear ribonucleoprotein-associated proteins B and B'	SNRPB	24610	1	0.24789	0.375447	20.6012	20.7672	21.1175	20.4004	20.572	20.7697
HS90B_HUMAN	Heat shock protein HSP 90-beta	HSP90AB1	83264	23	0.240794	0.375564	26.0007	25.6893	25.9312	25.4792	25.5089	25.9106
HS90A_HUMAN	Heat shock protein HSP 90-alpha	HSP90AA1	84660	21	0.245624	0.377172	25.9353	25.987	26.0992	25.4143	25.8844	25.986
TCPE_HUMAN	T-complex protein 1 subunit epsilon	CCT5	59671	12	-0.417202	0.377709	22.7959	21.5469	22.7715	23.014	22.2487	23.1031
SUMF2_HUMAN	Inactive C-alpha-formylglycine-generating enzyme 2	SUMF2	33843	4	0.812702	0.380285	21.1734	20.5961	20.0386	20.8165	20.8111	17.7423
IF4B_HUMAN	Eukaryotic translation initiation factor 4B	EIF4B	69151	1	0.221239	0.381045	19.839	20.0324	20.2137	19.8432	19.713	19.8651
COMP_HUMAN	Cartilage oligomeric matrix protein	COMP	82860	38	-0.421819	0.382006	29.874	28.9898	28.715	30.3365	29.137	29.3707
LYAG_HUMAN	Lysosomal alpha-glucosidase	GAA	105324	3	-0.477832	0.382565	19.8795	18.4452	20.3715	19.7806	20.2485	20.1006
PP1R7_HUMAN	Protein phosphatase 1 regulatory subunit 7	PPP1R7	41564	5	0.68164	0.38593	19.5579	17.6411	20.3976	17.8017	19.1112	18.6387
ATL1_HUMAN	ADAMTS-like protein 1	ADAMTSL1	193409	10	-0.480778	0.385984	22.7016	21.9235	22.6418	23.5639	21.8111	23.3342
EIF3C_HUMAN	Eukaryotic translation initiation factor 3 subunit C	EIF3C	105344	3	-0.366496	0.387204	19.8226	19.4498	20.3735	20.7838	20.3153	19.6463
VTDB_HUMAN	Vitamin D-binding protein	GC	52964	16	-0.444598	0.388446	25.1843	24.9486	23.482	25.2388	24.9787	24.7312
TPP2_HUMAN	Tripeptidyl-peptidase 2	TPP2	138350	9	0.564969	0.388965	21.0828	20.1714	21.8605	19.7121	21.544	20.1638
SEP11_HUMAN	Septin-11	SEPTIN11	49398	9	0.325063	0.389164	24.8947	24.9619	23.867	24.2609	24.1667	24.3208
CYTSB_HUMAN	Cytospin-B	SPECC1	118585	1	-0.457167	0.389538	27.1736	28.416	26.4988	27.6829	27.7241	28.053
EIF3L_HUMAN	Eukaryotic translation initiation factor 3 subunit L	EIF3L	66727	3	-0.343852	0.390027	19.0359	18.7314	19.7722	19.045	19.7426	19.7834
SYCC_HUMAN	Cysteine--tRNA ligase, cytoplasmic	CARS	85473	11	0.39007	0.391531	23.1218	22.6592	23.4884	21.8929	23.1491	23.0572
PPAC_HUMAN	Low molecular weight phosphotyrosine protein phosphatase	ACP1	18042	2	0.329282	0.392538	21.0915	19.9776	21.0732	20.3441	20.4179	20.3925
PITH1_HUMAN	PITH domain-containing protein 1	PITHD1	24178	3	0.514888	0.392755	20.1854	19.6053	19.0525	17.9703	19.4198	19.9085
HEXB_HUMAN	Beta-hexosaminidase subunit beta	HEXB	63111	17	-0.321652	0.392835	24.3493	23.2061	23.602	24.0822	24.2237	23.8164
SCFD1_HUMAN	Sec1 family domain-containing protein 1	SCFD1	72380	6	0.39873	0.394041	20.1125	19.6661	21.0426	19.3625	19.9773	20.2851
EPDR1_HUMAN	Mammalian ependymin-related protein 1	EPDR1	25437	3	-0.695166	0.395322	20.9927	20.0712	17.9412	20.8455	20.3182	19.9269
QORX_HUMAN	Quinone oxidoreductase PIG3	TP53I3	35536	9	0.34547	0.396018	24.0808	24.5565	23.5975	23.8451	24.1713	23.182
HSPB1_HUMAN	Heat shock protein beta-1	HSPB1	22783	9	0.281068	0.398047	24.9245	24.2202	24.9948	24.5181	24.1507	24.6275
SERA_HUMAN	D-3-phosphoglycerate dehydrogenase	PHGDH	56650	7	0.577296	0.398109	21.4557	22.2456	21.7331	19.9819	22.5326	21.188
SPS1_HUMAN	Selenide, water dikinase 1	SEPHS1	42911	2	0.299098	0.398946	19.012	18.6858	19.6957	18.6591	19.0716	18.7655
KTN1_HUMAN	Kinectin	KTN1	156275	7	0.307343	0.399354	22.9386	22.5203	22.4817	22.5983	22.6883	21.732
IF4A2_HUMAN	Eukaryotic initiation factor 4A-II	EIF4A2	46402	2	0.593884	0.400102	21.2429	21.2141	21.7416	19.2497	21.7323	21.4349
EZRI_HUMAN	Ezrin	EZR	69413	13	0.257945	0.400511	24.0774	23.491	24.1165	23.8741	23.4192	23.6179
XPP1_HUMAN	Xaa-Pro aminopeptidase 1	XPNPEP1	69918	5	0.310099	0.400619	19.9776	19.3416	20.504	19.7342	19.4794	19.6793
GLCM_HUMAN	Lysosomal acid glucosylceramidase	GBA	59716	1	-0.331249	0.400691	16.9685	16.7525	17.9573	17.5519	17.3942	17.7259
PP2BA_HUMAN	Serine/threonine-protein phosphatase 2B catalytic subunit alpha isoform	PPP3CA	58688	7	0.258861	0.401657	22.6286	22.7829	22.8931	22.1491	22.4348	22.9441
PTPRM_HUMAN	Receptor-type tyrosine-protein phosphatase mu	PTPRM	163682	2	0.417981	0.402254	17.3898	18.3633	18.5599	17.1819	18.4516	17.4256
ARC1A_HUMAN	Actin-related protein 2/3 complex subunit 1A	ARPC1A	41569	5	0.224049	0.402486	22.2923	22.7655	22.3616	22.1636	22.3728	22.2109
ACPH_HUMAN	Acylamino-acid-releasing enzyme	APEH	81225	11	-0.247638	0.40594	22.4899	22.9975	23.2428	23.2324	23.0984	23.1423
MYDGF_HUMAN	Myeloid-derived growth factor	MYDGF	18795	4	0.238363	0.406175	25.0062	24.4748	24.7484	24.767	24.4179	24.3294
U3KQ64_HUMAN	Peptidyl-prolyl cis-trans isomerase FKBP8 (Fragment)	FKBP8	19975	1	0.37709	0.407795	18.5676	17.1584	17.6441	17.8589	17.111	17.2688
FMOD_HUMAN	Fibromodulin	FMOD	43179	4	-0.588024	0.409145	21.5999	22.9147	20.3947	21.5699	22.7995	22.3041
S39AA_HUMAN	Zinc transporter ZIP10	SLC39A10	94132	1	-0.305686	0.409373	17.6963	17.3837	17.9993	18.239	18.3531	17.4042
MYOME_HUMAN	Myomegalin	PDE4DIP	265080	1	0.582317	0.409792	19.7135	19.6346	17.8027	18.4566	19.3489	17.5984
LEG3_HUMAN	Galectin-3	LGALS3	26152	7	0.209125	0.411133	24.5237	24.6176	24.7049	24.3285	24.2572	24.6331
FBLN1_HUMAN	Fibulin-1	FBLN1	77214	11	0.406805	0.412615	25.1943	26.7136	25.9684	25.4539	26.1051	25.0969
UBC9_HUMAN	SUMO-conjugating enzyme UBC9	UBE2I	18007	3	0.211268	0.412834	21.9633	22.1676	22.3999	21.8699	21.975	22.0521
TBB3_HUMAN	Tubulin beta-3 chain	TUBB3	50433	1	-0.366438	0.414072	18.9466	17.8869	19.106	18.5511	19.4513	19.0364
RL12_HUMAN	60S ribosomal protein L12	RPL12	17819	5	0.218886	0.416957	24.3454	24.6529	24.4853	24.0567	24.2318	24.5385
NIT2_HUMAN	Omega-amidase NIT2	NIT2	30608	3	0.50291	0.417905	20.4288	19.066	20.3534	20.4486	19.2687	18.6222
CRTAP_HUMAN	Cartilage-associated protein	CRTAP	46562	6	-0.326986	0.41795	21.4874	20.8442	22.0022	22.1839	21.456	21.6749
C1QT5_HUMAN	Complement C1q tumor necrosis factor-related protein 5	C1QTNF5	25298	3	-0.395575	0.418409	22.0473	23.6619	22.693	22.7791	23.5316	23.2781
ACTN1_HUMAN	Alpha-actinin-1	ACTN1	103058	52	0.209977	0.419575	28.7204	29.0852	29.0594	28.594	28.874	28.767
SC24D_HUMAN	Protein transport protein Sec24D	SEC24D	113010	3	0.217122	0.420334	21.0436	21.2524	21.2269	20.7355	20.8861	21.2499
SHPS1_HUMAN	Tyrosine-protein phosphatase non-receptor type substrate 1	SIRPA	54967	2	0.279546	0.422118	21.3658	21.9809	21.0175	20.8999	21.296	21.3297
RLA0_HUMAN	60S acidic ribosomal protein P0	RPLP0	34274	10	0.208722	0.422126	24.1077	24.047	24.4115	23.8099	24.0272	24.1029
SCG2_HUMAN	Secretogranin-2	SCG2	70941	2	-0.535497	0.423675	17.5921	19.1664	17.5609	17.7821	18.5045	19.6392
RANG_HUMAN	Ran-specific GTPase-activating protein	RANBP1	23310	1	-0.234478	0.423764	18.4897	17.8053	18.3728	18.5224	18.3609	18.488
HEM6_HUMAN	Oxygen-dependent coproporphyrinogen-III oxidase, mitochondrial	CPOX	50152	1	0.256248	0.424071	17.4465	16.8933	17.7792	17.0269	17.2528	17.0704
HNRPD_HUMAN	Heterogeneous nuclear ribonucleoprotein D0	HNRNPD	38434	5	0.245237	0.424125	23.1648	22.5896	23.2825	22.8447	22.9155	22.5411
A0A494C0G5_HUMAN	Agrin	AGRN	203095	3	-0.346884	0.42444	20.1811	19.6994	20.9073	21.1091	20.5381	20.1811
PLGT3_HUMAN	Protein O-glucosyltransferase 3	POGLUT3	58572	1	0.260479	0.424987	18.6867	19.548	19.169	18.8928	19.0765	18.653
FSTL1_HUMAN	Follistatin-related protein 1	FSTL1	34986	17	-0.27786	0.425161	28.6497	29.2881	28.3655	29.3266	28.7888	29.0215
NDK3_HUMAN	Nucleoside diphosphate kinase 3	NME3	19015	2	0.233524	0.425331	19.132	19.0403	18.5108	18.5997	18.8514	18.5314
Q59G22_HUMAN	Fibronectin 1 variant (Fragment)		110884	6	-0.362603	0.425914	26.5424	26.999	28.0239	27.8786	27.5099	27.2646
RL22_HUMAN	60S ribosomal protein L22	RPL22	14787	2	0.4034	0.427334	20.7804	20.7697	20.9791	19.3594	20.9155	21.0441
PML_HUMAN	Protein PML	PML	97551	4	0.664158	0.427649	20.4271	21.6875	19.4535	19.1753	19.0955	21.3048
MVP_HUMAN	Major vault protein	MVP	99327	25	0.279784	0.427937	24.4658	25.0107	25.2217	24.7277	24.1792	24.9518
HNRPQ_HUMAN	Heterogeneous nuclear ribonucleoprotein Q	SYNCRIP	69603	10	0.313953	0.429939	23.0994	22.0715	23.334	22.4396	22.5246	22.5987
S10AA_HUMAN	Protein S100-A10	S100A10	11203	1	0.314634	0.430308	20.6859	19.7365	21.0316	20.0869	20.2927	20.1304
SKP1_HUMAN	S-phase kinase-associated protein 1	SKP1	18658	1	0.38689	0.431916	17.2555	16.9466	18.6413	17.2701	17.3005	17.1122
BMP1_HUMAN	Bone morphogenetic protein 1	BMP1	111249	17	0.305135	0.435667	24.266	24.6694	23.7403	24.4598	23.623	23.6775
LONM_HUMAN	Lon protease homolog, mitochondrial	LONP1	106489	1	0.370177	0.436502	16.1003	16.6981	17.4079	15.9046	17.0058	16.1854
CLN5_HUMAN	Ceroid-lipofuscinosis neuronal protein 5	CLN5	41497	3	0.238303	0.440524	20.8406	20.4329	20.8594	20.0803	20.7724	20.5653
CBPQ_HUMAN	Carboxypeptidase Q	CPQ	51888	8	0.350535	0.440625	22.6774	21.5367	22.4148	22.442	21.3247	21.8106
ATS7_HUMAN	A disintegrin and metalloproteinase with thrombospondin motifs 7	ADAMTS7	184095	3	0.813707	0.44091	19.8168	20.4917	19.6132	20.7425	19.9674	16.7707
P3H1_HUMAN	Prolyl 3-hydroxylase 1	P3H1	83394	13	-0.22784	0.44164	24.0696	24.7057	24.111	24.6452	24.35	24.5747
TATD1_HUMAN	Putative deoxyribonuclease TATDN1	TATDN1	33602	1	0.236994	0.442546	18.8583	19.436	19.2598	18.5948	19.1744	19.0739
FSTL3_HUMAN	Follistatin-related protein 3	FSTL3	27663	7	0.203881	0.443785	24.4237	24.1854	24.1999	24.3344	23.8604	24.0026
HXK1_HUMAN	Hexokinase-1	HK1	102486	22	0.273252	0.444889	24.6846	23.6233	23.8055	23.6846	23.8072	23.8018
PIPNA_HUMAN	Phosphatidylinositol transfer protein alpha isoform	PITPNA	31806	1	-0.671252	0.445615	15.8043	14.58	17.7735	15.9227	17.409	16.8399
URP2_HUMAN	Fermitin family homolog 3	FERMT3	75953	2	-0.416167	0.446019	17.3469	18.0856	18.5491	18.9815	18.8027	17.4459
AIMP2_HUMAN	Aminoacyl tRNA synthase complex-interacting multifunctional protein 2	AIMP2	35349	1	-0.254425	0.449571	16.2878	16.0988	16.9833	16.5387	16.9512	16.6432
LTBP1_HUMAN	Latent-transforming growth factor beta-binding protein 1	LTBP1	186796	4	0.332401	0.449942	24.2543	24.3007	24.1824	24.8136	23.4012	23.5254
GCYB2_HUMAN	Guanylate cyclase soluble subunit beta-2	GUCY1B2	70368	1	-0.391349	0.451575	24.4986	25.5517	23.7324	24.8603	24.7232	25.3732
GNPI1_HUMAN	Glucosamine-6-phosphate isomerase 1	GNPDA1	32669	4	0.402202	0.452803	20.5354	21.6574	22.0857	20.5536	20.7917	21.7266
MA1A1_HUMAN	Mannosyl-oligosaccharide 1,2-alpha-mannosidase IA	MAN1A1	72969	13	0.234162	0.453624	24.3749	25.1431	24.5312	24.3156	24.3858	24.6454
SODE_HUMAN	Extracellular superoxide dismutase [Cu-Zn]	SOD3	25851	6	0.871983	0.453816	21.0206	22.4108	23.114	19.5179	20.7335	23.6782
P4HA1_HUMAN	Prolyl 4-hydroxylase subunit alpha-1	P4HA1	61049	11	-0.370187	0.45434	23.9096	22.3287	23.417	24.0863	23.3181	23.3614
QSOX1_HUMAN	Sulfhydryl oxidase 1	QSOX1	82578	43	-0.200957	0.457173	27.6825	28.2165	27.9863	28.3057	28.0725	28.11
CD63_HUMAN	CD63 antigen	CD63	25637	1	-0.183657	0.460523	21.5096	21.4318	21.1444	21.5022	21.5864	21.5482
NQO2_HUMAN	Ribosyldihydronicotinamide dehydrogenase [quinone]	NQO2	25919	2	0.51198	0.462809	17.3465	17.7048	19.843	17.5544	18.1045	17.6994
MDHM_HUMAN	Malate dehydrogenase, mitochondrial	MDH2	35503	17	0.199799	0.464031	25.8491	26.1042	25.7279	25.613	25.9629	25.506
C1QA_HUMAN	Complement C1q subcomponent subunit A	C1QA	26017	1	-0.322726	0.465666	21.5584	21.2585	20.2439	21.7882	21.0578	21.1828
COPE_HUMAN	Coatomer subunit epsilon	COPE	34482	8	0.261889	0.467665	21.8579	21.7426	22.5943	22.2055	21.6624	21.5413
A0A090N8G0_HUMAN	Glycyl-tRNA synthetase	GARS	77531	14	0.212786	0.468121	24.276	23.8902	23.5752	23.7841	23.7889	23.53
APOA4_HUMAN	Apolipoprotein A-IV	APOA4	45399	3	-0.172204	0.469096	20.7544	20.8475	20.7381	20.9275	21.073	20.8563
TFR1_HUMAN	Transferrin receptor protein 1	TFRC	84871	3	-0.830139	0.469193	16.1449	18.1508	19.325	19.7557	16.7153	19.6401
G6PE_HUMAN	GDH/6PGL endoplasmic bifunctional protein	H6PD	88893	1	-0.342738	0.469633	16.2654	15.7262	17.3935	16.6817	17.0082	16.7234
MUTA_HUMAN	Methylmalonyl-CoA mutase, mitochondrial	MMUT	83134	2	0.320429	0.4702	17.9651	17.704	17.6395	18.3249	16.8433	17.1791
MAP1B_HUMAN	Microtubule-associated protein 1B	MAP1B	270634	25	-0.2389	0.470483	23.1235	22.6165	23.4735	23.581	23.0838	23.2654
NFASC_HUMAN	Neurofascin	NFASC	150027	6	-0.373337	0.470656	20.5603	19.8044	20.5074	21.2799	19.6612	21.051
COMDA_HUMAN	COMM domain-containing protein 10	COMMD10	22966	1	0.264466	0.473553	15.82	15.3227	16.5146	15.546	15.7196	15.5983
SYK_HUMAN	Lysine--tRNA ligase	KARS	68048	7	0.20805	0.473609	22.2148	22.2242	22.1018	21.5533	22.1415	22.222
CCAR2_HUMAN	Cell cycle and apoptosis regulator protein 2	CCAR2	102902	1	-0.380213	0.474679	15.9726	15.6267	17.5034	16.6504	16.8862	16.7067
NPS3A_HUMAN	Protein NipSnap homolog 3A	NIPSNAP3A	28467	4	-0.26574	0.474802	22.0126	21.633	20.8684	21.9676	21.7551	21.5886
FRIL_HUMAN	Ferritin light chain	FTL	20020	3	-0.457538	0.476614	20.267	18.7343	21.2048	20.6462	20.612	20.3205
IC1_HUMAN	Plasma protease C1 inhibitor	SERPING1	55154	20	-0.308815	0.477006	25.7999	27.0215	26.4548	26.2689	27.215	26.7188
PSB4_HUMAN	Proteasome subunit beta type-4	PSMB4	29204	8	0.218524	0.477587	23.8088	24.3595	24.1268	23.6077	23.7877	24.244
SIAE_HUMAN	Sialate O-acetylesterase	SIAE	58315	4	0.964814	0.481161	22.9229	18.6447	22.311	21.4443	21.0933	18.4465
RS16_HUMAN	40S ribosomal protein S16	RPS16	16445	3	-0.23449	0.483492	20.8743	20.1567	20.7384	21.1668	20.8188	20.4872
SPTB2_HUMAN	Spectrin beta chain, non-erythrocytic 1	SPTBN1	274609	64	0.212425	0.48419	26.4967	25.7694	26.118	26.0292	25.6811	26.0365
OSBP1_HUMAN	Oxysterol-binding protein 1	OSBP	89421	1	0.346049	0.488276	18.3404	17.9501	19.5065	18.3538	18.6545	17.7506
AAAT_HUMAN	Neutral amino acid transporter B(0)	SLC1A5	56598	1	-0.264301	0.48852	16.5304	16.7238	17.4298	17.1026	17.6151	16.7591
ARP2_HUMAN	Actin-related protein 2	ACTR2	44761	15	0.183758	0.490081	25.0993	24.5927	24.8004	24.5094	24.688	24.7438
MFAP2_HUMAN	Microfibrillar-associated protein 2	MFAP2	20826	4	-0.296248	0.490629	25.7005	26.2207	24.8241	26.1945	25.6231	25.8164
CO1A2_HUMAN	Collagen alpha-2(I) chain	COL1A2	129314	2	1.25078	0.491506	24.0107	23.904	23.9937	18.3425	24.9866	24.827
VP26B_HUMAN	Vacuolar protein sorting-associated protein 26B	VPS26B	39155	1	-0.305942	0.49157	18.8984	17.438	18.4796	18.2817	18.8237	18.6285
PRDX3_HUMAN	Thioredoxin-dependent peroxide reductase, mitochondrial	PRDX3	27693	6	0.212566	0.493279	22.5111	22.1381	22.8839	22.1193	22.5585	22.2175
IGHG3_HUMAN	Immunoglobulin heavy constant gamma 3	IGHG3	41287	3	-0.375511	0.495514	22.5733	23.0485	21.1063	22.873	22.6784	22.3034
PLXB2_HUMAN	Plexin-B2	PLXNB2	205127	8	0.238027	0.495859	22.1383	22.4041	22.4132	22.5944	21.533	22.1142
IPO9_HUMAN	Importin-9	IPO9	115963	4	0.379042	0.496004	18.6781	19.8993	20.7857	19.3572	19.3091	19.5596
AP2M1_HUMAN	AP-2 complex subunit mu	AP2M1	49655	2	0.211021	0.497076	20.0339	19.6493	20.3226	20.0082	19.4719	19.8926
ICE1_HUMAN	Little elongation complex subunit 1	ICE1	247891	1	0.232631	0.497097	18.96	18.4291	19.3116	18.3246	18.8503	18.8279
FAHD1_HUMAN	Acylpyruvase FAHD1, mitochondrial	FAHD1	24843	1	-0.503595	0.497369	17.7617	16.289	18.9678	17.726	18.9018	17.9015
CSN8_HUMAN	COP9 signalosome complex subunit 8	COPS8	23226	2	0.434618	0.497381	19.1409	17.5837	20.0295	18.3045	18.728	18.4178
NEDD8_HUMAN	NEDD8	NEDD8	9072	1	0.243618	0.498065	20.3823	20.0217	20.6814	19.5802	20.2757	20.4986
PDIA4_HUMAN	Protein disulfide-isomerase A4	PDIA4	72932	25	-0.187284	0.498621	25.3391	25.0719	24.9534	25.6063	25.1462	25.1738
RS12_HUMAN	40S ribosomal protein S12	RPS12	14515	6	0.177447	0.498983	22.7223	22.3718	22.8871	22.5285	22.4859	22.4344
CILP2_HUMAN	Cartilage intermediate layer protein 2	CILP2	126291	12	-0.836175	0.499195	19.0764	22.166	21.4986	19.4886	23.1312	22.6297
B4DUV1_HUMAN	Fibulin-1		70155	9	-0.316514	0.499882	24.323	25.3762	24.3063	24.5211	25.668	24.766
CLC11_HUMAN	C-type lectin domain family 11 member A	CLEC11A	35695	10	-0.253961	0.500918	24.5562	23.9582	23.7354	24.8737	24.0962	24.0416
TBCA_HUMAN	Tubulin-specific chaperone A	TBCA	12855	2	-0.315367	0.501668	19.8379	19.1363	20.6311	19.7062	20.3154	20.5299
PPP6_HUMAN	Serine/threonine-protein phosphatase 6 catalytic subunit	PPP6C	35144	1	0.402971	0.504444	17.5861	17.0272	18.8204	16.5708	17.7146	17.9395
RUXE_HUMAN	Small nuclear ribonucleoprotein E	SNRPE	10804	2	0.5106	0.506309	19.1855	18.4691	20.3328	17.4055	19.5238	19.5263
CALU_HUMAN	Calumenin	CALU	37107	4	0.220266	0.50646	23.6024	22.849	23.3535	23.4075	22.9655	22.7712
GDIA_HUMAN	Rab GDP dissociation inhibitor alpha	GDI1	50583	14	0.172877	0.506526	24.5081	24.1218	24.5211	24.2717	24.2922	24.0684
HCDH_HUMAN	Hydroxyacyl-coenzyme A dehydrogenase, mitochondrial	HADH	34294	1	-0.245936	0.507655	17.3509	17.9611	18.5527	18.313	18.2269	18.0625
CATZ_HUMAN	Cathepsin Z	CTSZ	33868	7	-0.217076	0.510656	23.771	24.7027	24.4575	24.3901	24.6411	24.5512
APOE_HUMAN	Apolipoprotein E	APOE	36154	2	-0.195451	0.512162	20.1795	20.0164	20.2387	20.2194	20.7706	20.031
RBM3_HUMAN	RNA-binding protein 3	RBM3	17170	2	-0.320945	0.51456	19.7343	18.9071	20.6663	20.3267	19.8114	20.1324
RUVB2_HUMAN	RuvB-like 2	RUVBL2	51157	3	0.379527	0.515102	20.0741	19.6016	20.7872	18.6744	20.2225	20.4275
ARPC4_HUMAN	Actin-related protein 2/3 complex subunit 4	ARPC4	19667	4	0.159388	0.515863	24.3096	24.0604	24.2298	23.8936	24.0773	24.1506
CIP4_HUMAN	Cdc42-interacting protein 4	TRIP10	68352	1	-0.196253	0.516006	19.2916	19.092	19.3875	19.0911	19.8595	19.4093
RS3A_HUMAN	40S ribosomal protein S3a	RPS3A	29945	1	0.149506	0.518317	19.0676	19.1399	19.1958	18.9912	19.0004	18.9631
FHL3_HUMAN	Four and a half LIM domains protein 3	FHL3	31192	4	-0.176632	0.519511	22.106	22.434	21.9774	22.2558	22.5923	22.1993
THUM1_HUMAN	THUMP domain-containing protein 1	THUMPD1	39315	1	-0.270115	0.52166	18.0334	17.2068	18.6735	18.3278	18.2956	18.1006
NIF3L_HUMAN	NIF3-like protein 1	NIF3L1	41968	3	0.46191	0.521786	18.271	16.4341	19.2468	17.7321	17.4712	17.3628
PDLI5_HUMAN	PDZ and LIM domain protein 5	PDLIM5	63945	7	0.168449	0.52301	22.9388	22.6109	23.1571	22.7356	22.7422	22.7236
CSN6_HUMAN	COP9 signalosome complex subunit 6	COPS6	36163	2	-0.224442	0.525223	19.8298	20.1522	20.926	20.487	20.5989	20.4954
BLMH_HUMAN	Bleomycin hydrolase	BLMH	52562	3	0.191133	0.52743	21.9891	22.1105	22.1068	21.8146	21.5022	22.3161
PSA5_HUMAN	Proteasome subunit alpha type-5	PSMA5	26411	9	0.146877	0.529623	24.3487	24.4266	24.3129	24.1363	24.2184	24.2928
TXND5_HUMAN	Thioredoxin domain-containing protein 5	TXNDC5	47629	14	0.163198	0.529902	26.21	26.3251	25.9518	26.1995	25.8849	25.9128
MOB1A_HUMAN	MOB kinase activator 1A	MOB1A	25080	1	0.332516	0.531195	18.4563	17.7934	19.578	17.8211	18.7313	18.2777
NTF2_HUMAN	Nuclear transport factor 2	NUTF2	14478	3	-0.899513	0.531754	16.7353	22.1564	21.6432	21.2007	20.9697	21.0629
XRCC6_HUMAN	X-ray repair cross-complementing protein 6	XRCC6	69843	6	-0.192018	0.532869	21.6628	21.0996	21.5301	21.2544	21.8038	21.8102
SRCRL_HUMAN	Soluble scavenger receptor cysteine-rich domain-containing protein SSC5D	SSC5D	165743	17	-0.259395	0.533197	24.2678	24.813	23.6475	25.0045	24.1598	24.3421
RTCA_HUMAN	RNA 3'-terminal phosphate cyclase	RTCA	39337	1	-0.382068	0.534008	17.8239	15.6899	17.6402	17.2604	17.6784	17.3615
PCNA_HUMAN	Proliferating cell nuclear antigen	PCNA	28769	2	0.325436	0.534293	20.7225	20.1494	19.1787	19	20.1763	19.8981
BAX_HUMAN	Apoptosis regulator BAX	BAX	21184	2	0.471432	0.53819	17.2135	19.0175	19.8697	17.3994	18.7949	18.4921
PAWR_HUMAN	PRKC apoptosis WT1 regulator protein	PAWR	36568	5	0.241154	0.538783	21.915	21.0399	21.9276	21.8442	21.347	20.9678
ARPC5_HUMAN	Actin-related protein 2/3 complex subunit 5	ARPC5	16320	4	0.166069	0.539117	22.8355	22.7045	23.2747	22.7765	22.8258	22.7142
CSN3_HUMAN	COP9 signalosome complex subunit 3	COPS3	47873	1	-0.419987	0.539189	16.1893	15.8756	18.2685	17.1414	17.6213	16.8307
B4DVA7_HUMAN	Beta-hexosaminidase		62013	16	-0.211861	0.53939	25.0891	24.7237	24.2144	25.1944	24.5504	24.918
PSMD6_HUMAN	26S proteasome non-ATPase regulatory subunit 6	PSMD6	45531	8	-0.431528	0.539599	21.8162	19.2125	21.2994	20.9049	21.3985	21.3193
MAP1A_HUMAN	Microtubule-associated protein 1A	MAP1A	305485	3	-0.333823	0.539857	19.5733	18.9335	18.452	20.3146	18.6519	18.9938
SF3B4_HUMAN	Splicing factor 3B subunit 4	SF3B4	44386	2	0.4539	0.539909	21.8264	22.2109	19.4724	20.6084	20.7252	20.8144
RS3_HUMAN	40S ribosomal protein S3	RPS3	26688	10	-0.191389	0.539954	23.2346	22.6199	23.4785	23.2228	23.3196	23.3647
SYRC_HUMAN	Arginine--tRNA ligase, cytoplasmic	RARS	75379	8	0.436748	0.541194	21.5791	20.1896	21.2139	19.1546	21.4774	21.0404
ANM1_HUMAN	Protein arginine N-methyltransferase 1	PRMT1	41516	9	0.277337	0.54276	23.3295	21.7544	22.9778	22.4592	22.305	22.4654
PSB5_HUMAN	Proteasome subunit beta type-5	PSMB5	28480	11	0.148724	0.544055	25.1771	25.2998	24.9537	25.0478	25.0088	24.9279
EIF2A_HUMAN	Eukaryotic translation initiation factor 2A	EIF2A	64990	3	0.492012	0.544082	19.7846	17.6677	20.7081	19.3956	18.9273	18.3615
EDF1_HUMAN	Endothelial differentiation-related factor 1	EDF1	16369	2	0.205607	0.544628	20.6655	20.6547	21.5271	20.8636	20.5469	20.8199
MXRA5_HUMAN	Matrix-remodeling-associated protein 5	MXRA5	312150	25	-0.432674	0.545002	23.0015	24.7837	25.0738	23.7067	25.0969	25.3534
SERPH_HUMAN	Serpin H1	SERPINH1	46441	30	0.187328	0.546969	27.8228	28.63	28.368	28.0231	28.2772	27.9585
SIL1_HUMAN	Nucleotide exchange factor SIL1	SIL1	52085	3	0.423295	0.548937	19.8098	19.0697	19.5896	20.2081	19.4276	17.5633
RL35A_HUMAN	60S ribosomal protein L35a	RPL35A	12538	1	-0.176771	0.55013	19.1091	18.4417	18.6043	18.9538	19.0483	18.6833
FUMH_HUMAN	Fumarate hydratase, mitochondrial	FH	54637	4	-0.16532	0.550419	21.1207	21.3137	20.93	21.225	21.5803	21.0551
TBA1B_HUMAN	Tubulin alpha-1B chain	TUBA1B	50152	18	-0.197379	0.554552	24.9219	24.6203	25.1609	25.0389	25.5624	24.6939
PTK7_HUMAN	Inactive tyrosine-protein kinase 7	PTK7	118392	19	-0.154445	0.55567	24.6336	24.9332	24.9566	24.814	24.9592	25.2136
A0A3B3ITY6_HUMAN	Calsyntenin-1 (Fragment)	CLSTN1	41389	1	0.195705	0.556465	22.887	22.9959	22.6127	22.8283	22.0992	22.9811
RACK1_HUMAN	Receptor of activated protein C kinase 1	RACK1	35077	11	0.187122	0.556646	23.7878	23.187	23.5578	22.9213	23.4494	23.6006
GDF6_HUMAN	Growth/differentiation factor 6	GDF6	50662	4	0.408729	0.556671	21.2291	20.7227	20.9125	22.0778	19.4635	20.0968
AMD_HUMAN	Peptidyl-glycine alpha-amidating monooxygenase	PAM	108332	9	-0.177439	0.558247	22.9794	23.7442	23.1889	23.5726	23.5565	23.3156
PPGB_HUMAN	Lysosomal protective protein	CTSA	54466	5	0.189686	0.559009	21.975	21.1883	21.9392	21.7319	21.3418	21.4598
SRPX_HUMAN	Sushi repeat-containing protein SRPX	SRPX	51572	4	-0.412295	0.559534	19.3423	19.0301	19.2797	18.0223	20.2564	20.6103
PARP1_HUMAN	Poly [ADP-ribose] polymerase 1	PARP1	113084	1	0.235113	0.559775	16.8983	17.3709	17.9155	16.6031	17.4042	17.4721
GNAI2_HUMAN	Guanine nucleotide-binding protein G(i) subunit alpha-2	GNAI2	40451	2	-0.176131	0.560273	19.2443	18.788	19.5045	19.3613	19.5608	19.1432
ACOC_HUMAN	Cytoplasmic aconitate hydratase	ACO1	98399	6	0.345469	0.560431	20.6232	19.5558	20.3875	20.5034	20.3491	18.6777
LAMP2_HUMAN	Lysosome-associated membrane glycoprotein 2	LAMP2	44961	1	0.183617	0.561246	20.1269	19.2973	20.0532	19.6898	19.6385	19.5983
UBP14_HUMAN	Ubiquitin carboxyl-terminal hydrolase 14	USP14	56069	11	-0.15006	0.562395	23.5149	23.7367	23.3976	23.875	23.4944	23.73
PSA1_HUMAN	Proteasome subunit alpha type-1	PSMA1	29556	13	0.135719	0.562521	25.3193	25.435	25.3505	25.1263	25.2958	25.2755
FIBA_HUMAN	Fibrinogen alpha chain	FGA	94973	15	-0.233795	0.565425	25.4825	25.2408	24.3379	25.5793	25.3426	24.8407
NPL4_HUMAN	Nuclear protein localization protein 4 homolog	NPLOC4	68120	1	-0.239384	0.566776	17.013	16.6005	17.897	17.3206	17.7748	17.1333
ACTN4_HUMAN	Alpha-actinin-4	ACTN4	104854	45	0.136015	0.569308	28.404	28.5293	28.6059	28.2567	28.4684	28.406
TPA_HUMAN	Tissue-type plasminogen activator	PLAT	62917	6	-0.438303	0.569544	22.4764	19.4954	21.5502	21.7519	21.8268	21.2583
PLTP_HUMAN	Phospholipid transfer protein	PLTP	54739	9	0.186528	0.569776	23.1919	23.5922	23.8158	23.1979	23.0581	23.7844
K22E_HUMAN	Keratin, type II cytoskeletal 2 epidermal	KRT2	65433	27	0.723135	0.570055	26.3852	30.2438	25.8121	26.1294	26.1162	28.0261
CANT1_HUMAN	Soluble calcium-activated nucleotidase 1	CANT1	44840	7	-0.192181	0.571071	21.4655	22.2067	21.6511	22.2546	22.0884	21.5568
ARC1B_HUMAN	Actin-related protein 2/3 complex subunit 1B	ARPC1B	40950	10	0.137961	0.571494	25.1995	24.9056	24.874	24.8403	24.8794	24.8455
RADI_HUMAN	Radixin	RDX	68564	6	0.24871	0.574931	22.299	22.4344	21.6257	21.0919	22.1958	22.3253
SPHM_HUMAN	N-sulphoglucosamine sulphohydrolase	SGSH	56695	5	-0.288706	0.576224	22.0253	20.2579	20.5607	20.941	21.3376	21.4315
GANAB_HUMAN	Neutral alpha-glucosidase AB	GANAB	106874	22	0.142186	0.576279	25.2423	24.8068	25.0083	24.9864	24.828	24.8165
H2A1B_HUMAN	Histone H2A type 1-B/E	HIST1H2AB	14135	3	0.222082	0.57688	21.9061	22.809	22.0547	22.2652	22.3683	21.47
TPP1_HUMAN	Tripeptidyl-peptidase 1	TPP1	61248	7	-0.334997	0.577219	22.5172	21.0668	22.2546	23.1557	22.3052	21.3828
CD109_HUMAN	CD109 antigen	CD109	161689	29	-0.160185	0.57726	24.4703	24.364	24.9178	24.4865	24.8899	24.8563
CALX_HUMAN	Calnexin	CANX	67568	1	-0.282092	0.577926	17.2671	16.7157	18.3185	18.1169	17.8812	17.1495
DDB1_HUMAN	DNA damage-binding protein 1	DDB1	126968	26	0.157239	0.578531	24.4721	24.857	24.7519	24.2015	24.6622	24.7456
BZW2_HUMAN	Basic leucine zipper and W2 domain-containing protein 2	BZW2	48162	2	-0.259803	0.579793	19.393	18.2407	18.7491	18.3379	19.5982	19.2262
MGN2_HUMAN	Protein mago nashi homolog 2	MAGOHB	17276	2	-0.149912	0.580753	18.9625	18.6706	18.4081	18.9202	18.6679	18.9028
LRP1_HUMAN	Prolow-density lipoprotein receptor-related protein 1	LRP1	504606	48	0.165619	0.582887	26.5828	26.1663	26.3932	26.6304	25.9698	26.0453
TGFB2_HUMAN	Transforming growth factor beta-2 proprotein	TGFB2	47748	4	0.419675	0.583257	22.9538	21.2318	21.3083	22.7264	20.3726	21.136
VP26A_HUMAN	Vacuolar protein sorting-associated protein 26A	VPS26A	38170	7	-0.14241	0.585211	22.4699	22.3529	22.0022	22.414	22.5315	22.3068
COPB_HUMAN	Coatomer subunit beta	COPB1	107142	12	-0.230179	0.585408	22.4634	21.2635	22.5428	22.5788	22.2167	22.1646
HNRPR_HUMAN	Heterogeneous nuclear ribonucleoprotein R	HNRNPR	70943	3	0.581725	0.587461	16.6322	18.3268	20.2098	16.3376	18.2314	18.8547
ROA1_HUMAN	Heterogeneous nuclear ribonucleoprotein A1	HNRNPA1	38747	17	0.144894	0.587463	25.7736	25.333	25.8868	25.5281	25.5447	25.4859
GSLG1_HUMAN	Golgi apparatus protein 1	GLG1	134552	3	0.323984	0.587709	20.8755	21.4242	20.7872	21.6553	20.9856	19.474
PTPA_HUMAN	Serine/threonine-protein phosphatase 2A activator	PTPA	40668	4	0.203009	0.58947	21.5463	20.8576	21.9788	20.9756	21.5471	21.251
CALM1_HUMAN	Calmodulin-1	CALM1	16838	4	0.18097	0.590005	22.6583	22.0878	22.8273	22.5853	21.9422	22.5029
MARH7_HUMAN	E3 ubiquitin-protein ligase MARCH7	MARCH7	78051	1	-0.161344	0.591565	21.7472	21.0982	21.0993	21.6284	21.5216	21.2788
IAH1_HUMAN	Isoamyl acetate-hydrolyzing esterase 1 homolog	IAH1	27599	4	0.198113	0.592844	19.9216	19.5567	20.726	19.9219	19.9945	19.6936
PSMD4_HUMAN	26S proteasome non-ATPase regulatory subunit 4	PSMD4	40737	3	0.436011	0.593106	21.643	19.0993	21.7024	20.4706	19.5988	21.0672
GALM_HUMAN	Aldose 1-epimerase	GALM	37766	3	-0.23082	0.593233	19.7518	20.2624	21.1485	20.6425	20.2831	20.9297
AATM_HUMAN	Aspartate aminotransferase, mitochondrial	GOT2	47518	11	0.137682	0.594303	24.1362	24.032	24.3208	23.9822	24.2561	23.8376
BAG2_HUMAN	BAG family molecular chaperone regulator 2	BAG2	23772	1	0.180488	0.594889	19.8031	19.3285	20.2681	19.3338	19.7202	19.8042
MYH9_HUMAN	Myosin-9	MYH9	226532	100	0.130147	0.597629	27.6427	27.7291	27.8626	27.424	27.6984	27.7215
PDXK_HUMAN	Pyridoxal kinase	PDXK	35102	4	0.190316	0.598707	20.8247	20.354	20.8472	20.1416	21.0901	20.2232
A0A0F7NJH7_HUMAN	MHC class I antigen (Fragment)	HLA-A	38079	6	-0.439169	0.599925	21.4697	20.561	19.0862	21.9939	20.8675	19.573
STMN1_HUMAN	Stathmin	STMN1	17303	1	0.241081	0.600937	20.0093	19.6098	20.3665	19.3297	19.3012	20.6314
ZYX_HUMAN	Zyxin	ZYX	61277	13	0.141179	0.601226	24.5142	24.2898	24.6464	24.0612	24.4313	24.5343
CALD1_HUMAN	Caldesmon	CALD1	93231	2	-0.219969	0.601945	22.7474	22.8265	21.5954	22.8262	22.2659	22.7371
LRC15_HUMAN	Leucine-rich repeat-containing protein 15	LRRC15	64366	7	-0.43955	0.602964	19.1793	19.3214	21.721	19.4422	20.7776	21.3206
TCPB_HUMAN	T-complex protein 1 subunit beta	CCT2	57488	12	-0.285234	0.605219	22.6826	20.8303	22.4743	21.9137	22.4008	22.5284
FAS_HUMAN	Fatty acid synthase	FASN	273427	5	0.55282	0.605772	16.8223	18.1888	21.1554	18.1095	18.3067	18.0919
FHL2_HUMAN	Four and a half LIM domains protein 2	FHL2	32193	8	-0.209052	0.606689	23.4464	23.1518	22.3555	23.3445	23.5331	22.7033
GNAS1_HUMAN	Guanine nucleotide-binding protein G(s) subunit alpha isoforms XLas	GNAS	111025	2	-0.300023	0.606703	19.6225	19.0804	17.8475	18.3623	19.5564	19.5318
VTA1_HUMAN	Vacuolar protein sorting-associated protein VTA1 homolog	VTA1	33879	1	0.189175	0.606933	17.0347	16.5846	17.7518	17.0984	16.9404	16.7648
PSMD3_HUMAN	26S proteasome non-ATPase regulatory subunit 3	PSMD3	60978	6	0.276072	0.607437	21.5995	20.1607	21.997	20.7043	20.8373	21.3875
IPO5_HUMAN	Importin-5	IPO5	123630	27	0.1565	0.608993	23.6845	23.8253	24.3889	23.6459	24.0603	23.7232
PSB3_HUMAN	Proteasome subunit beta type-3	PSMB3	22949	7	-0.150426	0.609061	22.7909	22.476	23.2554	22.9535	23.0388	22.9814
DNJC3_HUMAN	DnaJ homolog subfamily C member 3	DNAJC3	57580	6	0.170891	0.60956	23.6431	22.9168	23.0274	23.2798	22.6363	23.1585
RL10A_HUMAN	60S ribosomal protein L10a	RPL10A	24831	8	-0.24114	0.612289	23.1634	21.8138	23.3635	22.7449	23.2895	23.0297
ALDR_HUMAN	Aldo-keto reductase family 1 member B1	AKR1B1	35853	8	0.151768	0.614853	24.0779	24.8867	24.4324	24.1922	24.3966	24.3529
CTNB1_HUMAN	Catenin beta-1	CTNNB1	85497	8	0.19037	0.61536	22.0083	22.2263	22.9298	21.89	22.6826	22.0207
FIBG_HUMAN	Fibrinogen gamma chain	FGG	51512	19	-0.180951	0.617041	26.1743	25.9606	25.278	26.2332	26.1623	25.5603
UGGG1_HUMAN	UDP-glucose:glycoprotein glucosyltransferase 1	UGGT1	177190	14	-0.123684	0.617884	22.8003	22.7849	22.7286	22.9598	22.6657	23.0594
SNED1_HUMAN	Sushi, nidogen and EGF-like domain-containing protein 1	SNED1	152204	5	-0.286279	0.618197	21.01	19.1024	20.9839	20.7996	20.7735	20.3821
DCTN2_HUMAN	Dynactin subunit 2	DCTN2	44231	7	0.176323	0.618332	21.2387	20.8728	21.9863	21.2699	21.0914	21.2075
GFPT1_HUMAN	Glutamine--fructose-6-phosphate aminotransferase [isomerizing] 1	GFPT1	78806	6	-0.54101	0.619301	21.9816	18.0344	21.0067	19.8037	21.3651	21.477
ACLY_HUMAN	ATP-citrate synthase	ACLY	120839	21	-0.269862	0.619553	24.1234	22.2453	23.7746	24.0128	23.4533	23.4868
TCPD_HUMAN	T-complex protein 1 subunit delta	CCT4	57924	9	-0.166179	0.621236	22.5728	21.942	22.6557	22.1514	22.7348	22.7828
SYHC_HUMAN	Histidine--tRNA ligase, cytoplasmic	HARS	57411	13	0.146874	0.623498	23.8692	24.4801	24.1793	23.7103	24.2003	24.1773
TIA1_HUMAN	Nucleolysin TIA-1 isoform p40	TIA1	42963	1	0.325592	0.623895	16.1935	15.2363	17.3136	16.2805	16.5013	14.9849
GGH_HUMAN	Gamma-glutamyl hydrolase	GGH	35964	4	-0.15897	0.624152	20.3221	20.2382	21.0005	20.4637	20.9635	20.6105
UBE2K_HUMAN	Ubiquitin-conjugating enzyme E2 K	UBE2K	22407	4	0.284111	0.627126	21.9111	22.277	20.5158	21.2567	20.6318	21.9632
C1QB_HUMAN	Complement C1q subcomponent subunit B	C1QB	26722	4	-0.311734	0.628715	22.7148	22.4122	20.515	22.546	21.6638	22.3674
MBTP1_HUMAN	Membrane-bound transcription factor site-1 protease	MBTPS1	117749	2	0.198285	0.62962	19.3245	19.1832	19.5365	18.3744	19.3234	19.7516
CYTC_HUMAN	Cystatin-C	CST3	15799	10	0.13323	0.630746	27.5717	27.5781	27.1099	27.5159	27.1345	27.2096
LKHA4_HUMAN	Leukotriene A-4 hydrolase	LTA4H	69285	18	0.130743	0.631349	23.5209	23.7627	24.1196	23.6431	23.7841	23.5837
K2C1_HUMAN	Keratin, type II cytoskeletal 1	KRT1	66039	32	-0.402376	0.631392	26.3602	28.1818	26.3368	26.9063	26.3013	28.8783
CC124_HUMAN	Coiled-coil domain-containing protein 124	CCDC124	25835	1	0.191107	0.63275	17.5785	17.3612	18.3426	17.0565	17.6701	17.9824
U3KQ91_HUMAN	Adenylate cyclase type 3 (Fragment)	ADCY3	89122	1	-0.231461	0.633979	17.8141	16.8726	18.4472	18.1978	17.421	18.2096
CD5L_HUMAN	CD5 antigen-like	CD5L	38088	2	0.564966	0.634222	22.5988	22.4795	18.9781	20.1153	19.8767	22.3694
PRAF3_HUMAN	PRA1 family protein 3	ARL6IP5	21615	1	-0.155753	0.634387	18.2568	17.5657	17.7792	18.308	18.1336	17.6273
ACON_HUMAN	Aconitate hydratase, mitochondrial	ACO2	85425	6	-0.194245	0.63519	20.8009	20.9809	21.6937	20.7834	21.8748	21.4
HEBP2_HUMAN	Heme-binding protein 2	HEBP2	22875	3	-0.430066	0.637995	21.0369	17.8036	21.0715	20.2899	20.508	20.4043
BCAT1_HUMAN	Branched-chain-amino-acid aminotransferase, cytosolic	BCAT1	42966	3	0.243977	0.63914	19.1963	18.4156	19.974	18.6443	19.6615	18.5482
TCPQ_HUMAN	T-complex protein 1 subunit theta	CCT8	59621	14	0.13878	0.639683	24.2148	24.0622	23.4766	23.6838	23.7602	23.8934
COIA1_HUMAN	Collagen alpha-1(XVIII) chain	COL18A1	178188	8	-0.164069	0.641523	21.1844	21.6701	21.5766	21.2604	22.2212	21.4417
KNG1_HUMAN	Kininogen-1	KNG1	71957	10	-0.24029	0.64157	24.2145	23.212	22.9191	24.4439	23.5935	23.029
FBLI1_HUMAN	Filamin-binding LIM protein 1	FBLIM1	40670	2	-0.112227	0.643995	20.2093	20.0983	20.3145	20.1548	20.3735	20.4305
NPM3_HUMAN	Nucleoplasmin-3	NPM3	19344	1	-0.165138	0.64425	15.7923	15.1533	16.3153	15.9453	15.8373	15.9737
TCPH_HUMAN	T-complex protein 1 subunit eta	CCT7	59367	4	-0.143428	0.644278	20.9116	20.8157	20.3359	20.9307	20.4658	21.0971
RS19_HUMAN	40S ribosomal protein S19	RPS19	16060	3	0.198968	0.648809	21.7575	21.6133	20.5306	20.8003	20.9194	21.5848
PDIA6_HUMAN	Protein disulfide-isomerase A6	PDIA6	48121	11	0.131034	0.649058	24.4597	24.1585	24.5829	24.6216	24.1107	24.0756
E7ETU9_HUMAN	Procollagen-lysine,2-oxoglutarate 5-dioxygenase 2	PLOD2	81170	19	-0.194718	0.65051	25.5985	24.8616	24.4315	25.7043	24.715	25.0564
AK1A1_HUMAN	Aldo-keto reductase family 1 member A1	AKR1A1	36573	17	0.222879	0.650915	23.6293	24.7644	24.8531	23.4656	24.5673	24.5453
CSN1_HUMAN	COP9 signalosome complex subunit 1	GPS1	55537	2	-0.177888	0.651673	19.7277	18.6811	19.573	19.4486	19.1507	19.916
STAT1_HUMAN	Signal transducer and activator of transcription 1-alpha/beta	STAT1	87335	4	-0.312209	0.654187	18.1386	19.3009	20.7357	19.6345	20.2533	19.224
PLOD3_HUMAN	Multifunctional procollagen lysine hydroxylase and glycosyltransferase LH3	PLOD3	84785	13	-0.187057	0.65738	23.7945	23.6606	23.2992	24.5061	23.7217	23.0877
HPLN3_HUMAN	Hyaluronan and proteoglycan link protein 3	HAPLN3	40894	2	0.404698	0.658789	19.8539	17.2583	20.1546	18.8144	17.6123	19.626
CATA_HUMAN	Catalase	CAT	59756	2	0.407931	0.658994	20.5446	16.8269	18.0336	18.2636	17.9447	17.9731
SC23A_HUMAN	Protein transport protein Sec23A	SEC23A	86161	9	-0.384833	0.659966	20.0293	23.317	22.9076	22.457	22.5965	22.3549
ITIH2_HUMAN	Inter-alpha-trypsin inhibitor heavy chain H2	ITIH2	106463	7	-0.155622	0.66156	22.4718	22.7132	21.8647	22.3424	22.9433	22.2308
UB2L3_HUMAN	Ubiquitin-conjugating enzyme E2 L3	UBE2L3	17862	4	-0.222296	0.663313	20.3074	19.6782	21.3496	20.2537	21.1976	20.5508
IBP7_HUMAN	Insulin-like growth factor-binding protein 7	IGFBP7	29130	18	-0.253784	0.664722	30.2273	28.9231	28.8408	30.5496	29.2159	28.987
TXD12_HUMAN	Thioredoxin domain-containing protein 12	TXNDC12	19206	1	-0.152825	0.665454	19.3189	18.6791	19.4188	19.7138	18.8884	19.273
PA1B2_HUMAN	Platelet-activating factor acetylhydrolase IB subunit beta	PAFAH1B2	25569	2	0.268741	0.666981	19.8901	18.4189	20.8634	19.382	19.6031	19.3809
CZIB_HUMAN	CXXC motif containing zinc binding protein	CZIB	18048	5	0.173497	0.671493	22.4177	21.6118	22.9018	22.2805	22.3547	21.7756
GALT2_HUMAN	Polypeptide N-acetylgalactosaminyltransferase 2	GALNT2	64733	17	0.205836	0.671593	24.0055	25.808	25.0141	24.7959	24.5868	24.8275
PSA3_HUMAN	Proteasome subunit alpha type-3	PSMA3	28433	9	0.0989477	0.672169	24.9933	25.1418	24.9098	24.8956	24.9231	24.9293
NUCB2_HUMAN	Nucleobindin-2	NUCB2	50196	8	-0.138782	0.672201	23.4974	23.3701	22.7921	23.407	23.0021	23.6668
PLBL2_HUMAN	Putative phospholipase B-like 2	PLBD2	65472	7	0.302462	0.67224	22.8012	20.6811	21.8709	22.377	21.6255	20.4434
PABP1_HUMAN	Polyadenylate-binding protein 1	PABPC1	70671	10	-0.128829	0.673377	23.795	23.1932	23.9887	23.8789	23.6367	23.8477
B4DJQ5_HUMAN	cDNA FLJ59211, highly similar to Glucosidase 2 subunit beta		60134	15	0.104735	0.674638	25.2549	25.0071	25.0491	25.1869	24.9713	24.8388
LIF_HUMAN	Leukemia inhibitory factor	LIF	22008	1	-0.296033	0.675948	20.2636	21.0144	18.2992	20.4634	19.997	20.0049
AP1B1_HUMAN	AP-1 complex subunit beta-1	AP1B1	104637	2	-0.180246	0.676079	18.3267	17.9107	19.3974	18.5584	18.8015	18.8156
TB182_HUMAN	182 kDa tankyrase-1-binding protein	TNKS1BP1	181796	3	0.202859	0.676086	18.7868	18.2528	19.5595	18.9694	17.9343	19.0868
ML12A_HUMAN	Myosin regulatory light chain 12A	MYL12A	19794	4	0.150801	0.676721	22.15	21.2596	22.3775	21.8785	21.7764	21.6797
NAGAB_HUMAN	Alpha-N-acetylgalactosaminidase	NAGA	46565	3	0.187207	0.678658	21.999	21.6884	20.585	20.8084	21.4872	21.4151
HAP28_HUMAN	28 kDa heat- and acid-stable phosphoprotein	PDAP1	20630	1	0.156286	0.680136	19.091	18.1658	19.3432	18.549	18.6743	18.9079
A0A494C165_HUMAN	Xaa-Pro dipeptidase (Fragment)	PEPD	57714	10	0.143116	0.682011	23.7073	23.2763	24.15	23.579	23.2042	23.921
ENTP8_HUMAN	Ectonucleoside triphosphate diphosphohydrolase 8	ENTPD8	53904	1	-0.117023	0.682742	19.9984	19.8155	20.2603	19.8596	20.1145	20.4512
BGH3_HUMAN	Transforming growth factor-beta-induced protein ig-h3	TGFBI	74681	35	-0.216073	0.68433	28.5399	28.4583	27.6264	29.4239	28.1275	27.7214
CGL_HUMAN	Cystathionine gamma-lyase	CTH	44508	3	-0.192657	0.684617	18.0764	18.3789	19.602	19.1408	19.0333	18.4611
PPCEL_HUMAN	Prolyl endopeptidase-like	PREPL	83927	1	-0.163531	0.684945	16.5132	16.1887	17.4724	16.7366	17.164	16.7644
CD248_HUMAN	Endosialin	CD248	80859	10	0.128959	0.686374	24.6435	25.2729	24.8446	24.9647	24.3838	25.0257
A0A1B1CYC8_HUMAN	Vitamin D binding protein (Fragment)	Gc	4208	2	-0.321304	0.686978	22.4362	22.418	19.7591	22.2211	21.258	22.0982
CNN3_HUMAN	Calponin-3	CNN3	36414	13	0.130466	0.69422	24.9243	24.2947	24.7665	24.0764	24.6999	24.8178
SET_HUMAN	Protein SET	SET	33489	3	0.285196	0.694399	21.6378	19.8301	22.1456	19.9782	21.4914	21.2884
SF3A1_HUMAN	Splicing factor 3A subunit 1	SF3A1	88886	1	-0.107485	0.694845	19.355	19.3963	19.9191	19.6732	19.5694	19.7504
PUR4_HUMAN	Phosphoribosylformylglycinamidine synthase	PFAS	144734	3	-0.220458	0.695567	17.8719	19.0994	20.0018	19.0809	19.5008	19.0527
PSMD8_HUMAN	26S proteasome non-ATPase regulatory subunit 8	PSMD8	39612	1	-0.125952	0.696716	19.0297	18.2178	19.0797	18.8922	18.8278	18.985
RNAS4_HUMAN	Ribonuclease 4	RNASE4	16840	6	0.123263	0.696797	23.944	24.2002	23.6173	24.1028	23.3892	23.8998
TCPZ_HUMAN	T-complex protein 1 subunit zeta	CCT6A	58024	7	0.126887	0.697044	22.7158	21.8806	22.4964	22.4923	21.9992	22.2207
VAT1_HUMAN	Synaptic vesicle membrane protein VAT-1 homolog	VAT1	41920	10	0.100978	0.697219	23.4094	23.3955	23.5632	23.0904	23.5924	23.3824
ISOC1_HUMAN	Isochorismatase domain-containing protein 1	ISOC1	32237	1	-0.135102	0.69743	17.2136	17.8785	18.1308	17.5485	17.943	18.1368
OGA_HUMAN	Protein O-GlcNAcase	OGA	102915	2	0.243289	0.698136	20.2456	18.9058	17.8459	18.5885	19.1297	18.5492
CCN3_HUMAN	CCN family member 3	CCN3	39162	3	-0.262244	0.69833	20.1179	18.0549	18.265	19.7266	18.2633	19.2347
FUS_HUMAN	RNA-binding protein FUS	FUS	53426	2	-0.112698	0.699058	21.4617	22.0893	21.7789	22.0992	21.6406	21.9281
PSB8_HUMAN	Proteasome subunit beta type-8	PSMB8	30354	3	-0.151521	0.700128	21.6701	22.5441	22.805	22.1004	22.7174	22.6559
FINC_HUMAN	Fibronectin	FN1	262625	107	0.168281	0.703871	32.6104	34.1593	33.3445	33.4758	33.0611	33.0724
CBPE_HUMAN	Carboxypeptidase E	CPE	53151	9	-0.171513	0.704243	23.4357	22.3132	22.6541	23.6107	22.4158	22.891
CBX3_HUMAN	Chromobox protein homolog 3	CBX3	20811	1	0.0912453	0.705855	20.5511	20.617	20.4459	20.3602	20.3525	20.6276
CH60_HUMAN	60 kDa heat shock protein, mitochondrial	HSPD1	61055	11	0.182618	0.707002	22.3622	22.4748	22.4025	21.9849	23.2419	21.4648
PRS7_HUMAN	26S proteasome regulatory subunit 7	PSMC2	48634	2	0.372849	0.707524	17.4414	16.173	20.1962	17.6213	17.4079	17.663
CLH1_HUMAN	Clathrin heavy chain 1	CLTC	191615	39	-0.104819	0.70823	25.496	25.0524	25.4474	25.1477	25.5499	25.6126
PBDC1_HUMAN	Protein PBDC1	PBDC1	26057	1	0.13532	0.708895	18.2326	17.8315	19.0134	18.2736	18.1929	18.2052
PSB2_HUMAN	Proteasome subunit beta type-2	PSMB2	22836	7	0.140197	0.712056	23.6591	24.667	23.49	23.6883	23.7654	23.9418
XRCC5_HUMAN	X-ray repair cross-complementing protein 5	XRCC5	82705	5	-0.121991	0.713882	21.8549	21.1877	20.8618	21.3237	21.3974	21.5493
NSF1C_HUMAN	NSFL1 cofactor p47	NSFL1C	40573	4	0.353984	0.718592	21.2407	19.471	18.7201	19.3763	17.9248	21.0688
FKBP9_HUMAN	Peptidyl-prolyl cis-trans isomerase FKBP9	FKBP9	63084	9	-0.174176	0.718967	21.5977	23.2723	23.0011	22.8316	22.6312	22.9307
ACTZ_HUMAN	Alpha-centractin	ACTR1A	42614	3	-0.231865	0.719975	20.3213	18.2541	20.5903	19.9169	20.1523	19.7921
ANPRC_HUMAN	Atrial natriuretic peptide receptor 3	NPR3	59808	7	-0.338683	0.720388	20.9686	18.6277	21.8828	20.1188	20.3913	21.9851
NPM_HUMAN	Nucleophosmin	NPM1	32575	9	0.22058	0.720796	22.7644	20.8079	22.7551	22.1832	21.3381	22.1443
AMPD2_HUMAN	AMP deaminase 2	AMPD2	100688	2	-0.26961	0.723422	18.0461	16.5713	18.9671	17.3196	19.2077	17.866
MANF_HUMAN	Mesencephalic astrocyte-derived neurotrophic factor	MANF	20700	5	-0.105528	0.723792	22.5988	22.1893	22.464	22.9215	22.2274	22.4197
API5_HUMAN	Apoptosis inhibitor 5	API5	59005	1	0.117674	0.724151	19.207	18.6246	19.5927	19.2376	18.9026	18.931
AMPN_HUMAN	Aminopeptidase N	ANPEP	109540	25	-0.11174	0.724959	24.9901	24.9744	24.3955	25.199	24.9545	24.5417
TCPG_HUMAN	T-complex protein 1 subunit gamma	CCT3	60534	7	-0.0962531	0.725293	22.5972	21.9734	22.2846	22.4779	22.3923	22.2737
CAP2_HUMAN	Adenylyl cyclase-associated protein 2	CAP2	52824	2	0.287145	0.725695	20.2709	17.9884	20.5675	18.2774	19.8847	19.8033
Q59ET0_HUMAN	Glucan, branching enzyme 1 variant (Fragment)		86114	1	0.186033	0.726	16.5918	16.3133	18.071	16.476	17.2421	16.6998
FPPS_HUMAN	Farnesyl pyrophosphate synthase	FDPS	48275	6	0.0859978	0.726982	23.6406	23.3435	23.6981	23.5598	23.4621	23.4023
PAIRB_HUMAN	Plasminogen activator inhibitor 1 RNA-binding protein	SERBP1	44965	2	0.115013	0.727369	19.5655	19.1372	19.2922	19.5021	19.4655	18.6823
ADA_HUMAN	Adenosine deaminase	ADA	40764	3	-0.207809	0.728011	18.0253	18.8357	18.0494	17.2686	19.2717	18.9934
CSN7A_HUMAN	COP9 signalosome complex subunit 7a	COPS7A	30277	1	-0.122101	0.730168	18.2816	17.9018	18.9942	18.705	18.4628	18.3762
SFPQ_HUMAN	Splicing factor, proline- and glutamine-rich	SFPQ	76149	7	-0.257508	0.731265	23.329	20.6589	23.0263	22.0992	22.8155	22.872
TWF2_HUMAN	Twinfilin-2	TWF2	39548	4	0.153597	0.731726	21.6993	20.9296	22.5525	21.4907	21.739	21.491
PRDX4_HUMAN	Peroxiredoxin-4	PRDX4	30540	7	-0.100425	0.731827	24.1917	23.6836	23.7459	24.2459	23.9967	23.6799
SYSC_HUMAN	Serine--tRNA ligase, cytoplasmic	SARS	58777	5	0.145154	0.734504	20.4529	19.784	21.1815	20.1526	20.7125	20.1178
RLA2_HUMAN	60S acidic ribosomal protein P2	RPLP2	11665	3	-0.115572	0.734528	21.0042	21.0512	21.402	20.7177	21.3995	21.6868
TBB5_HUMAN	Tubulin beta chain	TUBB	49671	4	-0.0979583	0.735278	22.4893	22.0419	22.3574	22.1733	22.7477	22.2615
RS4X_HUMAN	40S ribosomal protein S4, X isoform	RPS4X	29598	3	0.182439	0.736352	20.968	21.1038	21.4242	19.8012	21.5595	21.588
CD59_HUMAN	CD59 glycoprotein	CD59	14177	1	-0.127418	0.736426	22.0064	21.6567	21.1865	22.3206	21.449	21.4623
XPO1_HUMAN	Exportin-1	XPO1	123386	2	0.208745	0.736629	18.5013	17.9772	19.5835	18.5054	19.3859	17.5445
G3BP1_HUMAN	Ras GTPase-activating protein-binding protein 1	G3BP1	52164	3	-0.136358	0.737464	19.7297	18.9607	19.9807	19.4564	19.3703	20.2534
IFT25_HUMAN	Intraflagellar transport protein 25 homolog	HSPB11	16297	2	0.210253	0.738841	17.6517	17.6445	19.8189	18.2404	18.0923	18.1517
ECI1_HUMAN	Enoyl-CoA delta isomerase 1, mitochondrial	ECI1	32816	4	0.136459	0.740462	20.9619	20.5162	20.6056	20.2793	21.3495	20.0455
PPIB_HUMAN	Peptidyl-prolyl cis-trans isomerase B	PPIB	23743	16	-0.0903876	0.742776	27.6137	27.2131	27.3904	27.7474	27.2145	27.5264
CPSF6_HUMAN	Cleavage and polyadenylation specificity factor subunit 6	CPSF6	59210	2	0.162131	0.742876	19.6351	18.2344	19.3331	18.5503	18.5926	19.5733
RL7_HUMAN	60S ribosomal protein L7	RPL7	29226	1	-0.116632	0.744653	18.5006	17.9896	18.778	18.1878	19.0279	18.4023
VASP_HUMAN	Vasodilator-stimulated phosphoprotein	VASP	39830	4	-0.152711	0.746326	21.7195	21.8027	21.4425	20.9293	21.838	22.6555
ERP29_HUMAN	Endoplasmic reticulum resident protein 29	ERP29	28993	8	0.0995851	0.746841	22.6349	21.8191	22.5415	22.2085	22.259	22.2291
SUMO2_HUMAN	Small ubiquitin-related modifier 2	SUMO2	10871	1	-0.28592	0.75177	19.6175	23.0291	22.3842	21.7246	21.6815	22.4825
PNPH_HUMAN	Purine nucleoside phosphorylase	PNP	32118	15	0.152797	0.754251	24.3454	23.0179	23.831	24.3125	23.2086	23.2149
EIF3A_HUMAN	Eukaryotic translation initiation factor 3 subunit A	EIF3A	166569	5	-0.281752	0.754437	19.3112	16.7664	19.6644	17.7473	19.5931	19.2468
RO60_HUMAN	60 kDa SS-A/Ro ribonucleoprotein	RO60	60671	6	0.0830277	0.754514	21.8216	22.1618	22.2824	21.8583	21.9587	22.1997
PYGL_HUMAN	Glycogen phosphorylase, liver form	PYGL	97149	16	0.194875	0.755003	21.7504	22.9023	23.3469	21.4216	23.1898	22.8036
TX1B3_HUMAN	Tax1-binding protein 3	TAX1BP3	13735	2	0.124371	0.75518	19.8998	19.8355	19.757	20.1287	20.089	18.9015
SRPX2_HUMAN	Sushi repeat-containing protein SRPX2	SRPX2	52972	4	-0.105308	0.755287	20.5249	20.6833	21.4778	21.0746	20.8156	21.1117
CALR_HUMAN	Calreticulin	CALR	48142	16	-0.093704	0.763617	26.8533	26.4778	26.0065	26.7365	26.4333	26.4489
IMA4_HUMAN	Importin subunit alpha-4	KPNA3	57811	1	0.0942551	0.763755	18.4487	17.6394	18.4095	18.1659	18.0203	18.0286
DKK3_HUMAN	Dickkopf-related protein 3	DKK3	38390	8	-0.14938	0.764082	24.0093	23.5488	24.2209	24.8201	23.1017	24.3054
AP1S1_HUMAN	AP-1 complex subunit sigma-1A	AP1S1	18733	4	0.142883	0.769822	20.1397	18.8009	20.2334	19.3442	19.289	20.1122
CSN5_HUMAN	COP9 signalosome complex subunit 5	COPS5	37579	1	-0.106092	0.770356	19.0161	18.3695	19.5762	19.0176	19.1371	19.1254
UBCP1_HUMAN	Ubiquitin-like domain-containing CTD phosphatase 1	UBLCP1	36805	1	0.0729954	0.770502	18.6567	18.7759	19.0913	18.7357	18.8165	18.7527
ARF1_HUMAN	ADP-ribosylation factor 1	ARF1	20697	2	-0.218449	0.770793	18.7583	16.8147	18.4304	16.9368	18.9772	18.7448
PSB1_HUMAN	Proteasome subunit beta type-1	PSMB1	26489	12	-0.0735519	0.771733	24.7607	25.0595	25.2331	25.0354	25.1394	25.0992
SNRPA_HUMAN	U1 small nuclear ribonucleoprotein A	SNRPA	31280	2	-0.0713651	0.771903	19.7263	19.6591	19.6362	19.7519	19.5398	19.9441
THRB_HUMAN	Prothrombin	F2	70037	4	-0.171598	0.777133	20.2152	18.3614	20.3035	20.3287	19.7046	19.3616
KPYM_HUMAN	Pyruvate kinase PKM	PKM	57937	5	0.0917295	0.777819	23.4302	22.7937	23.71	23.063	23.3977	23.198
DYL1_HUMAN	Dynein light chain 1, cytoplasmic	DYNLL1	10366	3	0.147404	0.778349	21.4134	21.5674	22.7769	21.0729	22.4276	21.8149
HMOX1_HUMAN	Heme oxygenase 1	HMOX1	32819	2	0.0812797	0.78031	18.8532	18.4486	19.1871	18.6064	18.8675	18.7712
PSB6_HUMAN	Proteasome subunit beta type-6	PSMB6	25358	3	0.0750326	0.781066	24.1635	24.6063	24.0725	24.2374	24.0597	24.3201
RSSA_HUMAN	40S ribosomal protein SA	RPSA	32854	8	-0.1078	0.781494	21.8801	21.0481	22.3736	21.81	21.9702	21.8449
B4DW52_HUMAN	cDNA FLJ55253, highly similar to Actin, cytoplasmic 1		38633	4	-0.0879062	0.783075	24.1249	23.3544	24.0562	23.9535	24.1461	23.6997
FA20C_HUMAN	Extracellular serine/threonine protein kinase FAM20C	FAM20C	66234	3	-0.168477	0.78481	18.624	18.3192	20.3653	19.2783	18.7335	19.8021
NEUS_HUMAN	Neuroserpin	SERPINI1	46427	2	0.154943	0.787148	19.2425	18.6716	18.282	19.735	18.1733	17.823
NEGR1_HUMAN	Neuronal growth regulator 1	NEGR1	38719	3	-0.143387	0.787937	19.0866	18.1488	19.949	19.7838	18.8736	18.9572
LOXL2_HUMAN	Lysyl oxidase homolog 2	LOXL2	86725	21	-0.172937	0.792387	25.8613	27.5957	25.6489	27.3131	26.5439	25.7677
IF2G_HUMAN	Eukaryotic translation initiation factor 2 subunit 3	EIF2S3	51109	5	0.0958991	0.794278	22.9522	21.9694	22.4368	21.9489	22.4275	22.6943
MYL9_HUMAN	Myosin regulatory light polypeptide 9	MYL9	19827	3	0.0934683	0.794551	21.4227	20.9363	22.047	21.1319	21.4732	21.5205
PACS1_HUMAN	Phosphofurin acidic cluster sorting protein 1	PACS1	104898	2	-0.210953	0.795215	17.7745	15.447	18.6325	17.2978	17.7868	17.4022
DCTN1_HUMAN	Dynactin subunit 1	DCTN1	141695	7	0.218257	0.795371	21.6576	18.8643	21.9172	20.5105	20.998	20.2758
FKBP2_HUMAN	Peptidyl-prolyl cis-trans isomerase FKBP2	FKBP2	15649	4	-0.101429	0.795399	21.363	20.522	21.7906	21.4895	21.4151	21.0753
B4DGK4_HUMAN	Alternative protein SYT7	SYT7	13173	1	-0.126227	0.795712	23.2692	24.28	22.441	23.5125	23.3893	23.467
PDIA3_HUMAN	Protein disulfide-isomerase A3	PDIA3	56782	27	0.0684129	0.796036	27.8267	27.7202	27.4826	27.8775	27.5072	27.4396
MYOF_HUMAN	Myoferlin	MYOF	234709	2	-0.187066	0.7988	18.3855	20.9718	18.4235	19.3566	19.644	19.3413
VTNC_HUMAN	Vitronectin	VTN	54306	9	-0.0784821	0.799716	25.1845	25.2882	24.7086	25.3799	25.2728	24.7641
GLNA_HUMAN	Glutamine synthetase	GLUL	42064	2	-0.351787	0.800911	16.0019	15.843	19.8705	15.9015	17.288	19.5813
FAAA_HUMAN	Fumarylacetoacetase	FAH	46374	5	0.135231	0.801037	20.4896	21.772	21.4548	20.1829	21.5547	21.5731
PTPRG_HUMAN	Receptor-type tyrosine-protein phosphatase gamma	PTPRG	162003	3	-0.0894727	0.801064	19.4173	18.6003	19.0922	19.4168	18.6489	19.3125
L0R5A1_HUMAN	Alternative protein CSF2RB	CSF2RB	11646	1	-0.114997	0.801491	27.9511	28.2161	26.7259	27.8628	27.4047	27.9706
SMD1_HUMAN	Small nuclear ribonucleoprotein Sm D1	SNRPD1	13282	1	-0.109012	0.801575	19.3283	19.2522	19.7366	20.1628	19.765	18.7163
XYLT2_HUMAN	Xylosyltransferase 2	XYLT2	96767	2	0.0948013	0.802779	17.2213	17.0828	17.731	17.7716	17.3128	16.6663
NRP2_HUMAN	Neuropilin-2	NRP2	104859	4	-0.087722	0.805341	21.508	21.7707	21.6021	21.0795	22.1914	21.873
K1C14_HUMAN	Keratin, type I cytoskeletal 14	KRT14	51561	6	-0.288214	0.809219	20.439	23.1492	20.4764	21.2477	19.9053	23.7763
TNPO1_HUMAN	Transportin-1	TNPO1	102355	4	-0.16153	0.811968	19.0761	17.8477	20.3644	18.788	19.8455	19.1394
TCPA_HUMAN	T-complex protein 1 subunit alpha	TCP1	60344	9	-0.0715735	0.814096	22.9992	22.2072	22.6792	22.8253	22.4973	22.7776
DDX17_HUMAN	Probable ATP-dependent RNA helicase DDX17	DDX17	80272	3	0.0964411	0.816666	19.9153	18.5072	18.993	18.8018	19.108	19.2164
CISY_HUMAN	Citrate synthase, mitochondrial	CS	51712	1	-0.0797513	0.817865	17.9949	17.2768	18.2641	18.1939	17.7749	17.8062
RS15A_HUMAN	40S ribosomal protein S15a	RPS15A	14840	4	-0.256581	0.820224	21.1361	17.7229	21.4356	19.0178	21.0315	21.0149
NUCB1_HUMAN	Nucleobindin-1	NUCB1	53879	22	0.0707829	0.82037	27.0117	27.4232	26.797	27.3639	26.7096	26.9462
VW5B2_HUMAN	von Willebrand factor A domain-containing protein 5B2	VWA5B2	131668	1	0.114101	0.820972	20.6155	22.3036	21.0545	21.5443	21.3235	20.7636
LTBP3_HUMAN	Latent-transforming growth factor beta-binding protein 3	LTBP3	139359	16	0.0811108	0.825936	24.8158	24.4083	24.1759	24.9826	23.9584	24.2156
RTN4_HUMAN	Reticulon-4	RTN4	129931	8	0.0789387	0.826772	24.8294	24.2183	24.0509	24.7952	24.0142	24.0524
VIGLN_HUMAN	Vigilin	HDLBP	141456	5	0.0636056	0.827135	20.5772	20.3672	21.0702	20.5347	20.5015	20.7876
AIMP1_HUMAN	Aminoacyl tRNA synthase complex-interacting multifunctional protein 1	AIMP1	34353	6	0.097665	0.827372	19.997	20.5959	21.6162	20.5058	20.7285	20.6819
PTGDS_HUMAN	Prostaglandin-H2 D-isomerase	PTGDS	21029	4	-0.122972	0.827612	23.6679	25.1041	25.2261	24.1155	24.7597	25.4918
ARSA_HUMAN	Arylsulfatase A	ARSA	53588	6	-0.0981008	0.829138	21.5117	20.8193	20.4457	21.5327	21.2434	20.2948
STXB1_HUMAN	Syntaxin-binding protein 1	STXBP1	67569	3	0.0698213	0.832014	19.724	19.2111	19.8314	19.0694	19.715	19.7726
PURA_HUMAN	Transcriptional activator protein Pur-alpha	PURA	34911	2	-0.0659193	0.835972	20.27	19.4001	20.0511	19.9105	20.1553	19.8531
RCN3_HUMAN	Reticulocalbin-3	RCN3	37493	9	-0.0541118	0.841696	23.359	23.0306	23.3978	23.5493	23.0541	23.3463
CSRP2_HUMAN	Cysteine and glycine-rich protein 2	CSRP2	20954	1	-0.0631142	0.845766	19.4441	20.439	19.9869	20.0074	20.0092	20.0428
NPC2_HUMAN	NPC intracellular cholesterol transporter 2	NPC2	16570	3	-0.0621693	0.846273	22.9731	22.3038	22.4981	22.5652	22.3621	23.0342
HGS_HUMAN	Hepatocyte growth factor-regulated tyrosine kinase substrate	HGS	86192	3	0.118594	0.846739	20.3821	18.1738	20.1292	19.3594	19.6397	19.3302
PSA6_HUMAN	Proteasome subunit alpha type-6	PSMA6	27399	12	0.0468739	0.84768	25.0314	24.9002	24.9753	24.7184	25.0863	24.9615
CTHR1_HUMAN	Collagen triple helix repeat-containing protein 1	CTHRC1	26224	8	-0.0829175	0.848046	25.1827	26.5315	25.6031	25.4119	26.0862	26.068
PRS4_HUMAN	26S proteasome regulatory subunit 4	PSMC1	49185	2	0.0630929	0.849032	21.6487	20.7034	21.1288	21.2381	20.8518	21.2017
GRN_HUMAN	Progranulin	GRN	63544	4	-0.0840729	0.849731	22.5133	21.0641	21.8838	22.3332	21.7376	21.6426
SEPT7_HUMAN	Septin-7	SEPTIN7	50680	4	-0.095749	0.850842	21.3388	20.0749	21.5451	21.6971	20.9651	20.5838
HDHD2_HUMAN	Haloacid dehalogenase-like hydrolase domain-containing protein 2	HDHD2	28536	2	0.0625197	0.852863	19.5696	19.4608	20.1737	19.4725	20.103	19.441
PIMT_HUMAN	Protein-L-isoaspartate(D-aspartate) O-methyltransferase	PCMT1	24636	4	-0.145552	0.853102	18.932	18.2476	21.0399	19.8532	18.7615	20.0414
ACTC_HUMAN	Actin, alpha cardiac muscle 1	ACTC1	42019	1	-0.0611305	0.853394	25.1977	24.7131	24.1639	24.7482	24.7694	24.7404
SLIT3_HUMAN	Slit homolog 3 protein	SLIT3	167713	6	-0.0696501	0.853438	20.3585	21.3053	21.1993	20.8438	20.7619	21.4664
ARMT1_HUMAN	Damage-control phosphatase ARMT1	ARMT1	51172	3	-0.135757	0.856489	20.0968	18.0554	20.6382	19.6802	20.4586	19.0589
PSMD1_HUMAN	26S proteasome non-ATPase regulatory subunit 1	PSMD1	105836	6	-0.189913	0.856786	21.3036	17.5896	21.2765	19.7275	20.7725	20.2394
H7BZJ3_HUMAN	Protein disulfide-isomerase A3 (Fragment)	PDIA3	13519	1	0.0588996	0.858917	23.3711	22.4422	22.9659	23.1136	22.8291	22.6597
K2C5_HUMAN	Keratin, type II cytoskeletal 5	KRT5	62378	9	-0.266124	0.861201	21.1024	25.2111	21.5422	21.3885	21.7334	25.5322
TGFI1_HUMAN	Transforming growth factor beta-1-induced transcript 1 protein	TGFB1I1	49814	1	-0.0611031	0.861894	15.6801	15.5368	16.4909	15.7258	16.2394	15.926
APOA_HUMAN	Apolipoprotein(a)	LPA	501319	2	0.0420153	0.862369	20.9814	21.2463	21.0444	21.0635	20.9131	21.1695
FETUA_HUMAN	Alpha-2-HS-glycoprotein	AHSG	39341	5	0.05953	0.865936	23.9246	23.8439	22.8923	23.5436	23.5386	23.4
MCA3_HUMAN	Eukaryotic translation elongation factor 1 epsilon-1	EEF1E1	19811	2	0.0845597	0.86751	18.5497	16.8599	18.3808	17.6074	18.1515	17.7779
PSD11_HUMAN	26S proteasome non-ATPase regulatory subunit 11	PSMD11	47464	5	-0.0728752	0.870531	21.3985	20.0592	21.544	21.1029	21.1685	20.9489
ARSB_HUMAN	Arylsulfatase B	ARSB	59687	4	-0.0663769	0.872352	21.3944	20.07	20.4128	20.9981	20.6161	20.4621
FBN1_HUMAN	Fibrillin-1	FBN1	312298	125	-0.0635915	0.875232	29.3847	30.2251	29.3824	30.3018	29.2535	29.6277
PSB7_HUMAN	Proteasome subunit beta type-7	PSMB7	29965	2	-0.193287	0.875444	21.0642	22.8347	19.0147	22.1629	19.1383	22.1923
B7Z992_HUMAN	cDNA FLJ53698, highly similar to Gelsolin		78832	1	-0.0387865	0.877993	20.1681	19.8041	20.2322	20.0632	20.0618	20.1958
CUTA_HUMAN	Protein CutA	CUTA	19116	1	0.084147	0.878998	18.2326	17.3154	19.4578	18.2269	18.368	18.1585
CAB39_HUMAN	Calcium-binding protein 39	CAB39	39869	2	-0.0839433	0.882346	18.4691	17.58	19.6018	18.1612	19.0862	18.6553
NT5C_HUMAN	5'(3')-deoxyribonucleotidase, cytosolic type	NT5C	23383	1	-0.0636111	0.883197	17.1891	16.7888	18.1335	17.0241	17.7909	17.4873
CK054_HUMAN	Ester hydrolase C11orf54	C11orf54	35117	2	-0.113175	0.883443	16.8569	16.3563	18.9476	16.8123	18.3478	17.3403
RAC1_HUMAN	Ras-related C3 botulinum toxin substrate 1	RAC1	21450	2	-0.0543115	0.885275	21.6357	20.7098	21.8264	21.2085	21.4311	21.6952
Q2VIK8_HUMAN	RcNSEP1 (Fragment)		35453	1	-0.0542713	0.886766	19.0443	18.3806	19.6632	19.0073	19.2509	18.9927
DOPD_HUMAN	D-dopachrome decarboxylase	DDT	12712	5	-0.0920637	0.887131	19.8936	21.5917	22.276	21.187	21.8394	21.011
HSP74_HUMAN	Heat shock 70 kDa protein 4	HSPA4	94331	20	0.0320447	0.89069	24.3143	24.2228	24.4537	24.2413	24.3246	24.3287
ZN207_HUMAN	BUB3-interacting and GLEBS motif-containing protein ZNF207	ZNF207	50751	1	0.0396208	0.891006	19.3389	18.7088	19.0414	19.0878	18.7328	19.1497
HNRPF_HUMAN	Heterogeneous nuclear ribonucleoprotein F	HNRNPF	45672	2	0.0307158	0.89538	18.2132	18.4557	18.3868	18.2866	18.3195	18.3574
DLDH_HUMAN	Dihydrolipoyl dehydrogenase, mitochondrial	DLD	54177	7	0.0489263	0.896808	22.3814	22.8651	21.9438	22.4588	22.7368	21.8478
CSPG2_HUMAN	Versican core protein	VCAN	372820	14	0.0293406	0.897483	28.6956	28.6601	28.5933	28.6581	28.6286	28.5744
GLGB_HUMAN	1,4-alpha-glucan-branching enzyme	GBE1	80474	2	-0.066235	0.897608	16.7834	16.551	18.1706	16.9023	17.7636	17.0378
K1C10_HUMAN	Keratin, type I cytoskeletal 10	KRT10	58827	23	0.147091	0.897713	27.2617	30.1498	26.6203	27.1294	26.8777	29.5834
KPRP_HUMAN	Keratinocyte proline-rich protein	KPRP	64136	9	-0.125773	0.898056	20.7893	22.7606	21.3549	21.555	20.0962	23.6308
TPR_HUMAN	Nucleoprotein TPR	TPR	267293	2	0.0671268	0.898778	19.0096	18.3021	17.41	17.4505	18.44	18.6298
GLYG_HUMAN	Glycogenin-1	GYG1	39384	1	0.0540892	0.898791	17.3203	16.8335	18.293	17.3211	17.6692	17.2942
P4HA2_HUMAN	Prolyl 4-hydroxylase subunit alpha-2	P4HA2	60902	5	-0.100051	0.901854	21.8316	18.8751	21.4802	20.345	21.0435	21.0986
CSPG4_HUMAN	Chondroitin sulfate proteoglycan 4	CSPG4	250537	23	-0.0670164	0.90332	24.5509	22.8836	23.5729	24.3478	23.006	23.8546
CRKL_HUMAN	Crk-like protein	CRKL	33777	2	-0.116523	0.904011	15.1213	18.2446	17.235	18.3073	16.761	15.8821
DCBD2_HUMAN	Discoidin, CUB and LCCL domain-containing protein 2	DCBLD2	85035	1	0.0513905	0.905385	18.7124	18.0194	19.4996	18.5299	19.0096	18.5377
ACTG_HUMAN	Actin, cytoplasmic 2	ACTG1	41793	3	-0.0421899	0.907061	22.1556	21.6586	22.6287	22.0178	22.6047	21.947
PUR9_HUMAN	Bifunctional purine biosynthesis protein PURH	ATIC	64616	5	0.0844912	0.907353	20.24	21.1652	19.285	19.8567	21.4025	19.1775
TGM2_HUMAN	Protein-glutamine gamma-glutamyltransferase 2	TGM2	77329	4	0.133587	0.909977	20.9573	20.088	18.0723	21.4096	19.8564	17.4509
PDIA1_HUMAN	Protein disulfide-isomerase	P4HB	57116	30	-0.033153	0.913323	27.764	27.3382	27.2528	27.8712	27.219	27.3643
SRC8_HUMAN	Src substrate cortactin	CTTN	61586	3	0.112461	0.913987	20.9584	18.231	19.6394	20.4241	20.5284	17.5389
BTD_HUMAN	Biotinidase	BTD	61133	7	-0.0266502	0.914518	23.4185	23.2202	23.1845	23.1157	23.3054	23.482
CO3_HUMAN	Complement C3	C3	187148	89	0.0328917	0.914997	28.5327	28.389	27.8221	28.2672	28.432	27.9459
FAM3C_HUMAN	Protein FAM3C	FAM3C	24680	3	-0.132655	0.915676	17.8995	22.3531	18.7074	19.0474	19.1922	21.1184
SP16H_HUMAN	FACT complex subunit SPT16	SUPT16H	119914	1	-0.0309132	0.916505	19.5621	19.7589	20.3441	19.9306	19.9072	19.9201
RL30_HUMAN	60S ribosomal protein L30	RPL30	12784	2	-0.035811	0.916869	20.4126	19.889	20.951	20.2911	20.4643	20.6046
IPO7_HUMAN	Importin-7	IPO7	119517	1	-0.0381411	0.917763	17.7832	17.1736	18.3803	17.6236	17.8914	17.9365
MATN2_HUMAN	Matrilin-2	MATN2	106837	2	-0.037364	0.917982	19.3969	18.7118	19.8889	19.4099	19.2087	19.4911
DHX9_HUMAN	ATP-dependent RNA helicase A	DHX9	140958	4	0.081912	0.92005	19.2263	16.9375	20.0754	18.3906	19.1639	18.4389
RAP1A_HUMAN	Ras-related protein Rap-1A	RAP1A	20987	1	-0.0383188	0.922739	20.3439	20.5768	19.371	20.1287	20.4106	19.8674
ACY1_HUMAN	Aminoacylase-1	ACY1	45885	1	0.048528	0.923113	16.0585	16.0817	17.5019	16.069	17.0369	16.3906
NEUR1_HUMAN	Sialidase-1	NEU1	45467	1	0.0301811	0.925067	19.4578	19.113	19.2384	19.5368	18.7135	19.4683
PLEK_HUMAN	Pleckstrin	PLEK	40125	3	-0.0298592	0.925361	23.5553	23.4477	22.9169	23.6897	23.3095	23.0102
BIP_HUMAN	Endoplasmic reticulum chaperone BiP	HSPA5	72333	36	0.0252994	0.932015	27.8754	27.3468	27.3294	27.8057	27.325	27.345
GPC4_HUMAN	Glypican-4	GPC4	62412	3	-0.0416525	0.933195	18.9763	19.9933	20.746	19.9435	20.2814	19.6156
SBP1_HUMAN	Methanethiol oxidase	SELENBP1	52391	10	-0.0497428	0.933211	21.1335	21.3514	22.439	20.6027	22.3112	22.1592
SND1_HUMAN	Staphylococcal nuclease domain-containing protein 1	SND1	101997	13	-0.0199171	0.934996	23.1666	22.8707	23.1176	22.9923	23.0087	23.2136
PSB9_HUMAN	Proteasome subunit beta type-9	PSMB9	23264	3	-0.129201	0.935092	17.5583	21.3236	17.4595	15.9752	20.4389	20.3149
TBL1R_HUMAN	F-box-like/WD repeat-containing protein TBL1XR1	TBL1XR1	55595	2	-0.0331169	0.936382	20.5736	19.208	19.5395	19.8762	19.5584	19.9859
SNX12_HUMAN	Sorting nexin-12	SNX12	19730	4	0.0436128	0.936762	21.9672	20.1914	22.0593	21.1383	21.5588	21.39
DYHC1_HUMAN	Cytoplasmic dynein 1 heavy chain 1	DYNC1H1	532408	17	-0.0304775	0.937793	22.5238	21.6752	22.9239	22.348	22.6731	22.1933
MARCS_HUMAN	Myristoylated alanine-rich C-kinase substrate	MARCKS	31555	4	0.0197674	0.937911	22.5879	22.9431	22.4826	22.6705	22.5807	22.7032
PDLI1_HUMAN	PDZ and LIM domain protein 1	PDLIM1	36072	8	0.0540792	0.938494	22.1251	20.5136	21.7195	22.5488	21.3944	20.2527
PUR2_HUMAN	Trifunctional purine biosynthetic protein adenosine-3	GART	107767	2	0.0595535	0.939598	17.9228	20.7253	17.9436	18.8159	18.8465	18.7507
RUVB1_HUMAN	RuvB-like 1	RUVBL1	50228	5	0.0252093	0.943024	20.8654	20.8271	21.2142	20.3243	21.3204	21.1864
TGFB1_HUMAN	Transforming growth factor beta-1 proprotein	TGFB1	44341	10	-0.0276919	0.946016	24.3066	23.2051	23.7824	24.3136	23.3674	23.6962
BASP1_HUMAN	Brain acid soluble protein 1	BASP1	22693	2	0.0334932	0.947706	20.7525	21.4188	19.7633	20.8676	20.0137	20.9529
TMOD3_HUMAN	Tropomodulin-3	TMOD3	39595	3	-0.0191662	0.947907	20.4748	19.9614	19.7233	20.1278	20.1536	19.9357
DNPEP_HUMAN	Aspartyl aminopeptidase	DNPEP	52428	6	0.0295616	0.94792	21.8194	21.8819	21.979	20.9018	22.423	22.2668
OLA1_HUMAN	Obg-like ATPase 1	OLA1	44744	2	0.0247562	0.948128	19.6993	19.2678	20.3655	19.4692	20.1497	19.6393
A0A024R5Z9_HUMAN	Pyruvate kinase	PKM2	58062	3	0.0152118	0.948192	21.401	21.3194	21.408	21.3668	21.4838	21.2323
ITIH4_HUMAN	Inter-alpha-trypsin inhibitor heavy chain H4	ITIH4	103357	7	0.0247467	0.950467	23.2684	23.1839	22.2417	23.3496	22.6288	22.6414
RS10_HUMAN	40S ribosomal protein S10	RPS10	18898	2	0.0683008	0.953524	20.1279	20.29	17.6795	17.0087	20.3995	20.4844
SYTC_HUMAN	Threonine--tRNA ligase, cytoplasmic	TARS	83435	10	0.0286328	0.953761	22.5415	21.1125	21.8057	22.3351	21.9111	21.1276
ENPL_HUMAN	Endoplasmin	HSP90B1	92469	32	0.0170495	0.956218	26.4727	25.8187	26.038	26.4543	25.9349	25.889
VPS35_HUMAN	Vacuolar protein sorting-associated protein 35	VPS35	91707	7	0.0138499	0.957406	22.2032	21.7398	22.1652	22.1039	22.046	21.9167
MAP4_HUMAN	Microtubule-associated protein 4	MAP4	121005	13	0.0139128	0.960633	24.7341	24.3802	24.0669	24.4169	24.2237	24.4989
PDGFC_HUMAN	Platelet-derived growth factor C	PDGFC	39029	6	0.020663	0.9609	21.2772	20.3989	21.7828	21.4819	20.9705	20.9445
MLP3B_HUMAN	Microtubule-associated proteins 1A/1B light chain 3B	MAP1LC3B	14688	3	-0.0132381	0.961317	22.6529	22.5821	22.7284	22.9416	22.3138	22.7476
LMO7_HUMAN	LIM domain only protein 7	LMO7	192696	4	-0.0648909	0.964512	22.7765	17.8704	22.3273	19.508	21.2165	22.4444
CUL1_HUMAN	Cullin-1	CUL1	89679	1	-0.0150674	0.967472	16.7308	16.5032	17.6836	16.9594	17.0277	16.9757
HEM2_HUMAN	Delta-aminolevulinic acid dehydratase	ALAD	36295	5	0.0113206	0.969269	21.4037	20.9936	21.7759	21.4617	21.2683	21.4092
NUMA1_HUMAN	Nuclear mitotic apparatus protein 1	NUMA1	238260	4	-0.0357928	0.969857	18.6072	16.4346	20.3516	18.6496	18.5581	18.2931
ARLY_HUMAN	Argininosuccinate lyase	ASL	51658	1	0.0126379	0.971165	19.9374	18.8467	19.578	19.503	19.5376	19.2836
HYOU1_HUMAN	Hypoxia up-regulated protein 1	HYOU1	111335	6	0.0121206	0.973259	22.2456	21.2933	21.1696	21.695	21.411	21.5662
NBL1_HUMAN	Neuroblastoma suppressor of tumorigenicity 1	NBL1	19408	1	0.0133528	0.974226	20.8682	22.2717	21.1522	21.4024	21.42	21.4296
TPD54_HUMAN	Tumor protein D54	TPD52L2	22238	2	-0.0150369	0.976002	16.9687	15.9037	17.7474	16.7366	17.164	16.7644
PARP4_HUMAN	Protein mono-ADP-ribosyltransferase PARP4	PARP4	192595	1	0.0182709	0.97685	15.7092	15.3646	17.6462	15.9216	16.2919	16.4516
ANGL2_HUMAN	Angiopoietin-related protein 2	ANGPTL2	57104	2	-0.0178515	0.980327	17.0833	19.4011	19.7361	18.6761	18.515	19.083
H0YCM9_HUMAN	Nuclear receptor-interacting protein 3 (Fragment)	NRIP3	7265	1	0.00942392	0.9804	23.9985	25.2915	24.9108	24.7348	24.6943	24.7435
AMBP_HUMAN	Protein AMBP	AMBP	38999	1	0.0117129	0.980463	19.501	18.4129	19.5945	19.8709	18.8654	18.737
B7Z481_HUMAN	cDNA FLJ54018, highly similar to PDZ and LIM domain protein 5		51251	2	0.0117474	0.980946	18.4076	17.8859	19.5126	18.2687	18.4197	19.0826
EIF3B_HUMAN	Eukaryotic translation initiation factor 3 subunit B	EIF3B	92482	8	-0.00752563	0.983039	20.7187	20.6198	21.6631	20.8907	21.0689	21.0646
RPAB3_HUMAN	DNA-directed RNA polymerases I, II, and III subunit RPABC3	POLR2H	17143	1	-0.00579016	0.983639	19.366	19.8998	19.3069	19.3762	19.5159	19.698
IF5_HUMAN	Eukaryotic translation initiation factor 5	EIF5	49223	2	0.0162925	0.983993	19.5511	19.1123	17.2138	19.1518	17.3234	19.3532
FIBB_HUMAN	Fibrinogen beta chain	FGB	55928	24	-0.00666313	0.9864	25.6597	25.4058	24.6025	25.5124	25.4095	24.7661
NRDC_HUMAN	Nardilysin	NRDC	131572	2	-0.00668249	0.988393	19.512	18.3637	19.6307	18.6042	19.4298	19.4925
CSTN1_HUMAN	Calsyntenin-1	CLSTN1	109793	17	-0.00472473	0.988479	26.7601	26.9766	26.2044	26.8423	26.2875	26.8256
EIF3G_HUMAN	Eukaryotic translation initiation factor 3 subunit G	EIF3G	35611	4	0.0106856	0.991354	19.0741	15.4198	18.8277	17.496	17.976	17.8176
SF3B3_HUMAN	Splicing factor 3B subunit 3	SF3B3	135577	9	-0.00432456	0.99215	21.8833	20.7355	22.129	21.279	21.9121	21.5698
IBP4_HUMAN	Insulin-like growth factor-binding protein 4	IGFBP4	27934	10	-0.00402387	0.99266	27.5964	28.1795	27.1754	28.2556	27.0078	27.7
MMP2_HUMAN	72 kDa type IV collagenase	MMP2	73882	52	0.00239525	0.993588	29.7759	30.2844	30.1359	30.3491	29.7083	30.1316
Q8WXV6_HUMAN	Plectin isoform 1a (Fragment)	PLEC1	4146	1	0.00382543	0.995689	19.0017	17.0972	19.8975	18.5767	18.5727	18.8355
COPA_HUMAN	Coatomer subunit alpha	COPA	138346	13	-0.00127034	0.99683	23.0882	22.4782	23.3929	23.0529	22.8293	23.0809
AHSA1_HUMAN	Activator of 90 kDa heat shock protein ATPase homolog 1	AHSA1	38274	2	-0.00236208	0.997109	18.2619	17.5244	19.3922	18.4908	19.2559	17.4388
MMP8_HUMAN	Neutrophil collagenase	MMP8	53412	4	-2.59004	0.00879526	18.3292	20.8232	18.1772	21.8664	21.6276	21.6057
IDUA_HUMAN	Alpha-L-iduronidase	IDUA	72670	2	1.85416	0.00110844	19.883	19.3969	20.5244	18.1835	18.0776	17.9807
KLH13_HUMAN	Kelch-like protein 13	KLHL13	73868	1	1.297	0.00145724	17.5161	17.5377	17.1258	15.9806	16.2404	16.0677
IF6_HUMAN	Eukaryotic translation initiation factor 6	EIF6	26599	4	1.11842	0.00185238	20.3787	20.4511	20.5859	19.409	19.3528	19.2986
LOXL3_HUMAN	Lysyl oxidase homolog 3	LOXL3	83166	2	-2.04758	0.00215848	19.1463	18.2841	18.838	21.2398	20.0279	21.1435
ATS5_HUMAN	A disintegrin and metalloproteinase with thrombospondin motifs 5	ADAMTS5	101718	2	-1.85784	0.0124043	16.6455	16.6277	18.5107	19.2609	19.2789	18.8176
ANX11_HUMAN	Annexin A11	ANXA11	54390	2	-1.52817	0.0103835	17.1289	17.0885	18.5382	19.1864	19.1213	19.0324
MAMC2_HUMAN	MAM domain-containing protein 2	MAMDC2	77556	2	-1.24134	0.010089	18.7976	17.8816	17.8826	19.7525	19.3596	19.1737

## Sheet: Legend
	protein found more abundant in STS-CM compared to UNT-CM (log2(fold change) ≥ 2 and p-value ≤ 0.03)
	protein found more abundant in UNT-CM compared to STS-CM (log2(fold change) ≥ 2 and p-value ≤ 0.03)
	imputed values for values totally missing in the condition
	imputed value for partially missing value in the condition
	invalidated differential abundance (imputed values in the condition in which the proteins is found more abundant)
