# Supplementary material for: Apoptotic mesenchymal stromal cells support osteoclastogenesis while inhibiting multinucleated giant cells formation in vitro
Source: Sci Rep. 2021 Jun 9;11:12144. doi: 10.1038/s41598-021-91258-4 (PMC8190145; doi:10.1038/s41598-021-91258-4)
Supplement: Supplementary file 5 — Supplementary Information 2. [file 41598_2021_91258_MOESM5_ESM.xlsx]

## Sheet: prot over-represented in STS-CM
Data S2: PANTHER v.15.0 functional classification.
Related to Figure 5.A. Reactome pathways enrichment using Fisher’s exact test with Bonferroni’s adjustment in MS-based quantitative proteomic analysis from (A) STS-CMs and (B) UNT-CMs.
Analysis Type:	PANTHER Overrepresentation Test (Released 20200728)
Annotation Version and Release Date:	Reactome version 65 Released 2019-12-22
Analyzed List:	Client Text Box Input (Homo sapiens)
Reference List:	Homo sapiens (all genes in database)
Test Type:	FISHER
Correction:	BONFERRONI
Bonferroni count:	2068
Reactome pathways	Homo sapiens - REFLIST (20851)	Client Text Box Input (75)	Client Text Box Input (expected)	Client Text Box Input (over/under)	Client Text Box Input (fold Enrichment)	Client Text Box Input (P-value)
Caspase-mediated cleavage of cytoskeletal proteins (R-HSA-264870)	12	3	0.04	+	69.5	0.0403
Gene and protein expression by JAK-STAT signaling after Interleukin-12 stimulation (R-HSA-8950505)	37	5	0.13	+	37.57	0.000819
Apoptotic cleavage of cellular proteins (R-HSA-111465)	37	5	0.13	+	37.57	0.000819
Interleukin-12 signaling (R-HSA-9020591)	46	5	0.17	+	30.22	0.00221
Interleukin-12 family signaling (R-HSA-447115)	56	6	0.2	+	29.79	0.000187
Apoptotic execution phase (R-HSA-75153)	51	5	0.18	+	27.26	0.00354
Innate Immune System (R-HSA-168249)	1105	15	3.97	+	3.77	0.0176
Immune System (R-HSA-168256)	2159	24	7.77	+	3.09	0.000653

## Sheet: prot over-represented in UNT-CM
Analysis Type:	PANTHER Overrepresentation Test (Released 20200728)
Annotation Version and Release Date:	Reactome version 65 Released 2019-12-22
Analyzed List:	Client Text Box Input (Homo sapiens)
Reference List:	Homo sapiens (all genes in database)
Test Type:	FISHER
Correction:	BONFERRONI
Bonferroni count:	2068
Reactome pathways	Homo sapiens - REFLIST (20851)	Client Text Box Input (83)	Client Text Box Input (expected)	Client Text Box Input (over/under)	Client Text Box Input (fold Enrichment)	Client Text Box Input (P-value)
Defective B4GALT1 causes B4GALT1-CDG (CDG-2d) (R-HSA-3656244)	8	3	0.03	+	94.21	0.02
Defective ST3GAL3 causes MCT12 and EIEE15 (R-HSA-3656243)	8	3	0.03	+	94.21	0.02
Defective CHST6 causes MCDC1 (R-HSA-3656225)	8	3	0.03	+	94.21	0.02
Syndecan interactions (R-HSA-3000170)	27	9	0.11	+	83.74	2.76e-11
MET activates PTK2 signaling (R-HSA-8874081)	30	7	0.12	+	58.62	2.3e-07
Scavenging by Class A Receptors (R-HSA-3000480)	19	4	0.08	+	52.89	0.00397
Collagen chain trimerization (R-HSA-8948216)	44	9	0.18	+	51.39	1.23e-09
Non-integrin membrane-ECM interactions (R-HSA-3000171)	59	11	0.23	+	46.84	7.09e-12
MET promotes cell motility (R-HSA-8875878)	40	7	0.16	+	43.96	1.36e-06
Collagen degradation (R-HSA-1442490)	64	11	0.25	+	43.18	1.58e-11
Diseases associated with glycosaminoglycan metabolism (R-HSA-3560782)	41	7	0.16	+	42.89	1.59e-06
Assembly of collagen fibrils and other multimeric structures (R-HSA-2022090)	60	10	0.24	+	41.87	3.71e-10
ECM proteoglycans (R-HSA-3000178)	76	12	0.3	+	39.67	2.2e-12
Integrin cell surface interactions (R-HSA-216083)	84	12	0.33	+	35.89	6.52e-12
NCAM1 interactions (R-HSA-419037)	42	6	0.17	+	35.89	7.18e-05
Collagen biosynthesis and modifying enzymes (R-HSA-1650814)	67	9	0.27	+	33.75	3.68e-08
Signaling by PDGF (R-HSA-186797)	54	7	0.21	+	32.57	9.03e-06
Collagen formation (R-HSA-1474290)	89	11	0.35	+	31.05	4.22e-10
Defective B3GALTL causes Peters-plus syndrome (PpS) (R-HSA-5083635)	38	4	0.15	+	26.44	0.0474
NCAM signaling for neurite out-growth (R-HSA-375165)	59	6	0.23	+	25.55	0.000458
Degradation of the extracellular matrix (R-HSA-1474228)	140	13	0.56	+	23.33	7.13e-11
Signaling by MET (R-HSA-6806834)	76	7	0.3	+	23.14	8.02e-05
Post-translational protein phosphorylation (R-HSA-8957275)	107	9	0.43	+	21.13	1.73e-06
Extracellular matrix organization (R-HSA-1474244)	299	25	1.19	+	21	2.17e-22
Regulation of Insulin-like Growth Factor (IGF) transport and uptake by Insulin-like Growth Factor Binding Proteins (IGFBPs) (R-HSA-381426)	124	10	0.49	+	20.26	2.78e-07
Platelet degranulation (R-HSA-114608)	127	10	0.51	+	19.78	3.47e-07
Response to elevated platelet cytosolic Ca2+ (R-HSA-76005)	132	10	0.53	+	19.03	4.94e-07
Diseases of glycosylation (R-HSA-3781865)	146	11	0.58	+	18.93	6.22e-08
Binding and Uptake of Ligands by Scavenger Receptors (R-HSA-2173782)	104	7	0.41	+	16.91	0.0006
Glycosaminoglycan metabolism (R-HSA-1630316)	123	7	0.49	+	14.3	0.00176
Platelet activation, signaling and aggregation (R-HSA-76002)	259	11	1.03	+	10.67	1.97e-05
Cell surface interactions at the vascular wall (R-HSA-202733)	199	7	0.79	+	8.84	0.0368
Hemostasis (R-HSA-109582)	670	19	2.67	+	7.12	3.89e-08
Signaling by Receptor Tyrosine Kinases (R-HSA-9006934)	457	12	1.82	+	6.6	0.000659
Axon guidance (R-HSA-422475)	548	14	2.18	+	6.42	8.58e-05
Disease (R-HSA-1643685)	1127	17	4.49	+	3.79	0.00421
